# Supplementary material for: N,N′-Bis(2-chloro­phenyl­sulfon­yl)suberamide
Source: Acta Crystallogr Sect E Struct Rep Online. 2011 Mar 15;67(Pt 4):o884. doi: 10.1107/S1600536811009196 (PMC3099798; doi:10.1107/S1600536811009196)
Supplement: Supplementary file 2 [file e-67-0o884-Isup2.hkl]

# 
# h,k,l, Fc-squared, Fo-squared, sigma(Fo-squared) and status flag 
# 
data_I
_shelx_title ' SS4 P21/C' 
_shelx_refln_list_code          4 
_shelx_F_calc_maximum      157.71 
_exptl_crystal_F_000       540.00 
_reflns_d_resolution_high  0.8002 
 
loop_ 
 _symmetry_equiv_pos_as_xyz 
 'x, y, z' 
 '-x, y+1/2, -z+1/2' 
 '-x, -y, -z' 
 'x, -y-1/2, z-1/2' 
 
_cell_length_a     7.8737 
_cell_length_b     9.7170 
_cell_length_c    14.6160 
_cell_angle_alpha  90.000 
_cell_angle_beta   94.575 
_cell_angle_gamma  90.000 
 
_shelx_F_squared_multiplier     1.000 
 
loop_ 
 _refln_index_h 
 _refln_index_k 
 _refln_index_l 
 _refln_F_squared_calc 
 _refln_F_squared_meas 
 _refln_F_squared_sigma 
 _refln_observed_status 
   1   0   0       99.31      118.03      3.79 o 
   2   0   0     1139.44     1046.69      8.53 o 
   3   0   0     3008.37     3301.33     27.48 o 
   4   0   0     2203.05     2361.76     17.38 o 
   5   0   0        6.28        4.75      5.30 o 
   6   0   0      844.02      880.74     12.50 o 
   7   0   0      572.65      551.43     16.73 o 
   8   0   0      241.07      290.43     14.39 o 
   9   0   0        0.52        0.48      8.33 o 
   1   1   0       17.18       47.24      3.26 o 
   2   1   0     4519.09     4870.14     11.68 o 
   3   1   0     1756.34     1847.35     12.91 o 
   4   1   0      150.20      140.77      3.58 o 
   5   1   0     1376.01     1305.14     21.78 o 
   6   1   0        0.76        1.75      3.46 o 
   7   1   0       47.13       49.18      6.54 o 
   8   1   0       24.06       20.99      5.63 o 
   9   1   0       13.49        7.88      8.78 o 
   0   2   0    13269.50    12802.85     34.60 o 
   1   2   0     4234.03     4438.02     10.72 o 
   2   2   0     3161.47     3379.11     25.31 o 
   3   2   0      242.68      228.29      3.50 o 
   4   2   0        7.26        5.04      2.22 o 
   5   2   0      560.90      619.46     10.44 o 
   6   2   0      897.36      896.76     13.18 o 
   7   2   0      492.64      448.90     16.98 o 
   8   2   0        8.61       24.02      9.26 o 
   9   2   0       11.18        9.38      9.24 o 
   1   3   0     4735.86     4519.98     29.55 o 
   2   3   0     2835.07     3083.19     10.12 o 
   3   3   0      815.20      944.59     11.97 o 
   4   3   0      977.83     1042.91     13.32 o 
   5   3   0      303.08      294.91      7.48 o 
   6   3   0       41.52       33.05      8.94 o 
   7   3   0       57.96       52.39      9.99 o 
   8   3   0       22.39       32.10     10.26 o 
   9   3   0       37.26       36.59     11.71 o 
   0   4   0      566.58      629.87      6.35 o 
   1   4   0      410.90      364.65      5.06 o 
   2   4   0      511.61      546.63      5.74 o 
   3   4   0     1018.43      988.09     18.60 o 
   4   4   0       10.20       13.92      3.43 o 
   5   4   0      203.64      203.17      9.33 o 
   6   4   0      125.64      113.20     10.66 o 
   7   4   0      158.70      141.84     12.62 o 
   8   4   0        0.10        1.50      8.41 o 
   9   4   0        7.32       -0.09      9.51 o 
   1   5   0      126.96      115.46      5.66 o 
   2   5   0     1556.16     1825.11     13.83 o 
   3   5   0      142.09      125.90      4.31 o 
   4   5   0      389.51      383.00      7.29 o 
   5   5   0       50.43       46.57      9.26 o 
   6   5   0      717.28      732.36     21.14 o 
   7   5   0      106.54       90.61     11.96 o 
   8   5   0        0.20        3.09      8.17 o 
   0   6   0        0.74       -0.84      5.86 o 
   1   6   0      175.65      145.62      6.31 o 
   2   6   0       47.74       45.41      3.71 o 
   3   6   0      990.05      958.60     12.88 o 
   4   6   0        0.57       -0.12      5.17 o 
   5   6   0      288.38      277.65     13.90 o 
   6   6   0       28.73       35.71      9.78 o 
   7   6   0        9.81       10.42      8.87 o 
   8   6   0       21.14       10.78      9.66 o 
   1   7   0       71.16       72.50      6.70 o 
   2   7   0      540.66      469.19     18.74 o 
   3   7   0       23.13       19.21      3.67 o 
   4   7   0      994.87      995.19     15.97 o 
   5   7   0      236.68      216.33     10.85 o 
   6   7   0      254.34      267.75     15.36 o 
   7   7   0        8.96        7.61      8.28 o 
   8   7   0       44.60       42.16     10.96 o 
   0   8   0      203.52      213.95     12.11 o 
   1   8   0       29.98       36.72      5.82 o 
   2   8   0      126.38      126.50      7.53 o 
   3   8   0       12.62        8.11      4.41 o 
   4   8   0        8.14       12.98      5.53 o 
   5   8   0       11.75       15.10      6.26 o 
   6   8   0       37.11       27.94      9.51 o 
   7   8   0        8.71        2.32      7.60 o 
   1   9   0      234.25      249.67      9.87 o 
   2   9   0       68.13       67.76      6.61 o 
   3   9   0       34.06       22.34      8.40 o 
   4   9   0      388.74      405.74     18.23 o 
   5   9   0        3.50       -0.17      5.80 o 
   6   9   0       61.97       57.36     10.49 o 
   0  10   0       38.48       48.13      9.97 o 
   1  10   0       36.69       35.04      6.86 o 
   2  10   0       23.21       21.70     10.33 o 
   3  10   0       89.98      113.88     12.09 o 
   4  10   0        3.93        9.23      9.25 o 
   5  10   0       64.60       65.68     10.69 o 
   1  11   0      190.53      204.67     10.13 o 
   2  11   0        5.35       -1.48      8.25 o 
   3  11   0      151.05      199.40     15.69 o 
   4  11   0       55.25       52.77     11.71 o 
   0  12   0       42.28       53.18     13.10 o 
  -9   1   1      313.15      300.01     15.36 o 
  -8   1   1      345.38      359.36     10.69 o 
  -7   1   1       38.63       38.49      5.41 o 
  -6   1   1       60.45       65.45      5.50 o 
  -5   1   1      232.60      264.04      9.61 o 
  -4   1   1     2502.48     2581.54     24.64 o 
  -3   1   1      851.52     1108.11      7.72 o 
  -2   1   1    24871.98    25356.34    270.52 o 
  -1   1   1     2360.50     2313.12      9.81 o 
   1   1   1     9227.93     9781.65     34.43 o 
   2   1   1       61.45       61.68      3.54 o 
   3   1   1      620.19      632.73      6.85 o 
   4   1   1     3125.04     3187.02     20.07 o 
   5   1   1       78.65       81.19      4.16 o 
   6   1   1      315.37      317.81      6.98 o 
   7   1   1       52.43       61.83      5.86 o 
   8   1   1      118.83      114.83      7.57 o 
   9   1   1       69.82       79.50     11.93 o 
  -9   2   1       19.16       19.54      8.11 o 
  -8   2   1       13.90       13.01      8.25 o 
  -7   2   1      186.11      174.01     12.21 o 
  -6   2   1      128.20      127.73      6.53 o 
  -5   2   1       41.85       44.91      3.22 o 
  -4   2   1     1229.25     1228.29      8.34 o 
  -3   2   1        4.16       10.89      1.64 o 
  -2   2   1     3131.94     3235.63     20.51 o 
  -1   2   1     2370.32     2339.17     11.52 o 
   0   2   1      553.21      715.57      6.18 o 
   1   2   1      358.97      478.46      4.39 o 
   2   2   1        9.16       10.40      2.00 o 
   3   2   1      518.90      530.38      9.44 o 
   4   2   1     1581.05     1608.13     15.31 o 
   5   2   1      724.85      724.81      8.74 o 
   6   2   1      358.34      328.66      7.02 o 
   7   2   1       38.11       23.57      8.52 o 
   8   2   1        6.56       13.10      9.27 o 
   9   2   1        0.79       -2.83      7.65 o 
  -9   3   1      126.84      124.41     13.01 o 
  -8   3   1        8.49        5.29      8.26 o 
  -7   3   1       29.13       23.20      8.54 o 
  -6   3   1     1112.83     1127.03     23.58 o 
  -5   3   1      304.59      328.50     12.93 o 
  -4   3   1      445.27      436.81      5.61 o 
  -3   3   1      414.06      436.81      4.39 o 
  -2   3   1      530.39      529.62      7.61 o 
  -1   3   1        6.60        9.51      2.15 o 
   0   3   1      993.42      987.64     14.01 o 
   1   3   1     1910.63     1780.52     11.13 o 
   2   3   1      967.97      950.15     12.12 o 
   3   3   1      350.91      370.71      8.10 o 
   4   3   1      111.47      113.85      3.71 o 
   5   3   1      237.46      229.17      7.15 o 
   6   3   1      104.17       80.17     10.54 o 
   7   3   1       17.01       24.82      9.29 o 
   8   3   1        6.21        7.40      8.13 o 
   9   3   1      158.07      193.87     15.21 o 
  -9   4   1       27.23       31.02      9.47 o 
  -8   4   1      244.39      260.82     15.93 o 
  -7   4   1       62.41       50.94      9.95 o 
  -6   4   1      348.76      323.61     15.14 o 
  -5   4   1      418.68      392.60     14.65 o 
  -4   4   1      234.05      250.91      6.40 o 
  -3   4   1       32.99       26.44      4.20 o 
  -2   4   1      262.90      254.31      4.86 o 
  -1   4   1      493.13      617.85      6.37 o 
   0   4   1       26.65       26.33      2.01 o 
   1   4   1      281.08      264.61      5.69 o 
   2   4   1      527.47      626.46     17.40 o 
   3   4   1        1.40        3.36      1.95 o 
   4   4   1        0.63        0.26      4.36 o 
   5   4   1      836.84      776.76     12.17 o 
   6   4   1       26.17       23.52      9.00 o 
   7   4   1       10.89       10.44      9.22 o 
   8   4   1       87.40       98.30     12.78 o 
   9   4   1       36.11       32.21     11.20 o 
  -8   5   1       26.80       21.78     10.10 o 
  -7   5   1        0.45       -3.38      9.54 o 
  -6   5   1      296.75      283.15     14.54 o 
  -5   5   1      288.94      295.29     13.81 o 
  -4   5   1      408.68      388.59      9.75 o 
  -3   5   1      986.98      903.56      9.88 o 
  -2   5   1        0.16       -0.61      2.65 o 
  -1   5   1      585.96      605.68      6.97 o 
   0   5   1     1989.21     2006.37     10.91 o 
   1   5   1     2414.77     2328.39     26.09 o 
   2   5   1      311.63      276.60      6.89 o 
   3   5   1       50.99       31.60      4.73 o 
   4   5   1      344.97      316.25     12.95 o 
   5   5   1      280.63      268.52     11.09 o 
   6   5   1       75.03       68.90     10.86 o 
   7   5   1       13.49       15.27      8.50 o 
   8   5   1       16.30       11.47      9.52 o 
  -8   6   1        9.36        5.49      9.85 o 
  -7   6   1        0.76       -4.54      9.04 o 
  -6   6   1      174.29      165.99     12.70 o 
  -5   6   1      854.95      855.00     21.30 o 
  -4   6   1       75.22       67.65      6.78 o 
  -3   6   1        5.31        4.36      3.33 o 
  -2   6   1       10.32        4.82      3.53 o 
  -1   6   1       45.62       45.92      5.85 o 
   0   6   1       48.61       68.97     10.36 o 
   1   6   1      235.45      217.70      5.02 o 
   2   6   1     1975.37     1990.99     16.58 o 
   3   6   1      309.65      271.73      8.05 o 
   4   6   1      540.24      545.21     14.57 o 
   5   6   1      341.76      325.69     14.61 o 
   6   6   1       14.50       12.08      9.11 o 
   7   6   1        4.02        7.20      9.43 o 
   8   6   1      161.89      171.73     13.96 o 
  -8   7   1        7.39        4.08      7.96 o 
  -7   7   1        0.03       -2.66      9.02 o 
  -6   7   1       62.84       53.76     10.17 o 
  -5   7   1      158.04      139.59      8.31 o 
  -4   7   1       18.91       14.04      5.57 o 
  -3   7   1       40.37       44.37      4.26 o 
  -2   7   1       22.09       19.57      3.83 o 
  -1   7   1        2.98        5.45      4.68 o 
   0   7   1        1.21        0.48      4.60 o 
   1   7   1      229.55      233.53      7.91 o 
   2   7   1        6.70        5.40      3.50 o 
   3   7   1       29.76       27.43      4.55 o 
   4   7   1       24.49       23.37      5.72 o 
   5   7   1       15.13       17.33      6.01 o 
   6   7   1       21.39       20.09      9.89 o 
   7   7   1        7.94        7.66      9.66 o 
  -7   8   1       15.50       10.17      7.99 o 
  -6   8   1       68.59       72.87     10.55 o 
  -5   8   1      264.53      277.08     10.47 o 
  -4   8   1      343.89      345.17     15.17 o 
  -3   8   1      412.24      291.58     14.81 o 
  -2   8   1       48.23       31.75      7.78 o 
  -1   8   1       54.30       54.65      6.35 o 
   0   8   1     1142.00     1122.20     15.89 o 
   1   8   1      125.27      127.72      7.24 o 
   2   8   1      700.63      574.49     83.81 o 
   3   8   1      859.20      831.29     15.48 o 
   4   8   1      215.86      239.02      9.12 o 
   5   8   1      177.52      169.90      9.21 o 
   6   8   1       50.27       33.01      9.19 o 
   7   8   1        4.12        0.63      8.62 o 
  -6   9   1        2.46        2.92      7.44 o 
  -5   9   1       37.67       46.39      6.35 o 
  -4   9   1       90.64      103.97     12.03 o 
  -3   9   1      338.95      333.99     16.19 o 
  -2   9   1        9.76        6.55      7.14 o 
  -1   9   1       29.84       30.56      6.18 o 
   0   9   1       35.28       43.35      6.76 o 
   1   9   1       97.96       96.32      7.27 o 
   2   9   1       91.61      106.89     11.98 o 
   3   9   1      195.30      213.24      9.88 o 
   4   9   1        6.37        3.01      7.56 o 
   5   9   1       47.06       53.34      7.36 o 
   6   9   1       66.20       66.98     10.48 o 
  -5  10   1      118.18      118.04     12.79 o 
  -4  10   1        4.86        2.92      9.83 o 
  -3  10   1      175.03      190.94     14.15 o 
  -2  10   1        5.12        3.20      8.86 o 
  -1  10   1        0.27       -2.58      6.35 o 
   0  10   1      339.05      348.29     11.29 o 
   1  10   1      240.79      240.90     10.11 o 
   2  10   1       12.25       13.10     10.73 o 
   3  10   1      158.99      157.37     13.05 o 
   4  10   1       63.66       64.79     11.60 o 
   5  10   1      188.28      209.62     16.21 o 
  -4  11   1       11.38       13.26     10.63 o 
  -3  11   1       31.42       37.92     11.32 o 
  -2  11   1        1.44        1.48      8.30 o 
  -1  11   1        0.64        9.37     10.13 o 
   0  11   1       20.64       26.24      7.26 o 
   1  11   1        5.52       24.32     11.02 o 
   2  11   1       24.67       18.30      6.53 o 
   3  11   1       32.49       32.42     10.42 o 
   4  11   1       60.94       46.27     11.90 o 
  -1  12   1      163.08      191.71     15.96 o 
   0  12   1       51.34       71.95     13.27 o 
   1  12   1       77.32       85.41     13.01 o 
  -9   0   2       76.66       71.71      9.08 o 
  -8   0   2        2.62        1.12      6.11 o 
  -7   0   2      260.33      233.96     11.58 o 
  -6   0   2      131.50      144.74      9.17 o 
  -5   0   2      292.25      266.44     10.14 o 
  -4   0   2     1904.74     2076.69     67.28 o 
  -3   0   2     1604.87     1339.98     33.08 o 
  -2   0   2     3223.10     3689.61     82.96 o 
  -1   0   2     4591.34     4616.63     52.73 o 
   0   0   2      885.06     1053.45      8.40 o 
   1   0   2    10051.65    10225.23    112.45 o 
   2   0   2      224.00      287.80      7.37 o 
   3   0   2     7114.86     6863.41     37.94 o 
   4   0   2        8.05       12.39      5.17 o 
   5   0   2     1885.03     1789.98     23.57 o 
   6   0   2      452.10      429.24     22.29 o 
   7   0   2       35.91       30.80      5.24 o 
   8   0   2        3.73        5.77      8.04 o 
   9   0   2       21.94       31.33      9.96 o 
  -9   1   2        0.13       -6.52      6.52 o 
  -8   1   2        6.24        1.53      4.37 o 
  -7   1   2      109.75      107.20      6.24 o 
  -6   1   2       30.97       26.37      4.56 o 
  -5   1   2      213.49      216.45      4.86 o 
  -4   1   2        6.30        6.13      2.14 o 
  -3   1   2      146.17      150.78      2.61 o 
  -2   1   2    10674.86    10785.46     81.49 o 
  -1   1   2     1056.82     1293.97     15.56 o 
   0   1   2       55.58       69.87      1.89 o 
   1   1   2        1.50        6.20      1.40 o 
   2   1   2     2539.30     2634.33     33.63 o 
   3   1   2      279.99      287.08      5.09 o 
   4   1   2      713.92      674.19     10.06 o 
   5   1   2       27.54       30.46      5.94 o 
   6   1   2      349.49      354.85      7.62 o 
   7   1   2        4.35        3.54      3.76 o 
   8   1   2       58.68       74.17      6.59 o 
   9   1   2        4.66       14.91      9.03 o 
  -9   2   2       42.53       35.52      9.04 o 
  -8   2   2       39.66       42.82      8.13 o 
  -7   2   2        1.11       -6.84      7.60 o 
  -6   2   2      314.39      312.11      8.45 o 
  -5   2   2        5.40        7.69      3.69 o 
  -4   2   2     3085.85     3325.40     30.39 o 
  -3   2   2     1633.34     1505.13     13.21 o 
  -2   2   2     1012.88     1113.08     15.90 o 
  -1   2   2     7170.07     7549.03     58.20 o 
   0   2   2     3755.40     3620.16     39.72 o 
   1   2   2      258.24      329.07      3.30 o 
   2   2   2      102.22      130.11      4.23 o 
   3   2   2       33.51       52.69      3.05 o 
   4   2   2       20.16       16.69      3.84 o 
   5   2   2      568.08      545.96     13.87 o 
   6   2   2      131.16      126.17      5.80 o 
   7   2   2      395.07      366.95     15.56 o 
   8   2   2       25.94       24.03      8.28 o 
   9   2   2        7.78       13.04      9.05 o 
  -9   3   2       17.24       18.78      8.32 o 
  -8   3   2       14.51        6.97      7.42 o 
  -7   3   2       58.09       47.66      8.97 o 
  -6   3   2      766.24      757.30     19.99 o 
  -5   3   2       93.62       84.47      9.00 o 
  -4   3   2     1913.88     1803.66     15.97 o 
  -3   3   2      615.94      680.94      6.50 o 
  -2   3   2       17.83       10.27      1.50 o 
  -1   3   2      116.54      102.59      4.97 o 
   0   3   2     1002.21     1048.01     13.36 o 
   1   3   2        1.24        2.49      1.19 o 
   2   3   2      135.05      116.42      2.56 o 
   3   3   2        9.17        7.29      2.58 o 
   4   3   2     4089.52     4169.39     33.65 o 
   5   3   2      269.42      260.47      8.21 o 
   6   3   2      192.40      189.54      7.59 o 
   7   3   2      141.87      120.63     11.02 o 
   8   3   2       15.96       18.04      9.83 o 
   9   3   2        2.03        7.55      8.98 o 
  -9   4   2       15.01       -6.25      9.58 o 
  -8   4   2      449.12      482.88     19.13 o 
  -7   4   2        0.75       -3.93      8.63 o 
  -6   4   2      697.33      677.10     19.58 o 
  -5   4   2      374.23      349.45     14.23 o 
  -4   4   2      304.80      305.83     11.93 o 
  -3   4   2      101.57      112.17      5.42 o 
  -2   4   2     2071.91     2093.31     15.64 o 
  -1   4   2       79.56       69.05      3.54 o 
   0   4   2     3809.82     3613.96     31.19 o 
   1   4   2      524.57      551.60      7.59 o 
   2   4   2     1593.13     1570.36      9.05 o 
   3   4   2      833.02      805.71     14.53 o 
   4   4   2       98.19       91.19      7.08 o 
   5   4   2       91.09       89.25      5.82 o 
   6   4   2       13.96       19.99      4.84 o 
   7   4   2      165.72      170.95     12.43 o 
   8   4   2      144.97      153.40     14.09 o 
   9   4   2       62.97       73.42     12.54 o 
  -8   5   2        0.36        1.31      8.17 o 
  -7   5   2      106.04      116.57     11.88 o 
  -6   5   2      212.21      193.49     12.39 o 
  -5   5   2       30.83       25.71      8.71 o 
  -4   5   2       78.00       78.99      6.09 o 
  -3   5   2      399.23      412.51      6.91 o 
  -2   5   2      150.75      165.12      6.98 o 
  -1   5   2     1098.23     1181.55     12.80 o 
   0   5   2       47.70       38.43      2.50 o 
   1   5   2      248.99      212.74      7.61 o 
   2   5   2      360.81      344.90      7.78 o 
   3   5   2        3.24        9.72      3.20 o 
   4   5   2      449.75      442.66      8.12 o 
   5   5   2       42.79       40.62      5.10 o 
   6   5   2      219.68      199.58     13.43 o 
   7   5   2        0.24        1.89      9.30 o 
   8   5   2        8.84       15.60     10.68 o 
  -8   6   2       75.27       67.46     10.22 o 
  -7   6   2       26.35       28.44      9.40 o 
  -6   6   2        5.65       12.00      8.34 o 
  -5   6   2       30.62       33.56      7.55 o 
  -4   6   2      498.92      504.43     11.37 o 
  -3   6   2       58.60       54.85      3.92 o 
  -2   6   2      293.87      304.19      6.24 o 
  -1   6   2      103.48      107.44      7.42 o 
   0   6   2     1981.57     2031.69     26.35 o 
   1   6   2        0.05        2.16      3.91 o 
   2   6   2     1130.80     1110.13     15.28 o 
   3   6   2       35.59       35.51      4.32 o 
   4   6   2      348.49      340.38      7.78 o 
   5   6   2       54.12       55.94      5.61 o 
   6   6   2      103.45       99.34     11.57 o 
   7   6   2        2.20        5.96      9.57 o 
   8   6   2       73.05       84.62     11.83 o 
  -8   7   2        2.84       -4.34      9.25 o 
  -7   7   2      178.27      204.36     13.33 o 
  -6   7   2       23.99       18.49      7.96 o 
  -5   7   2      687.56      685.16     14.30 o 
  -4   7   2       94.28      106.15      6.87 o 
  -3   7   2       57.46       67.22      4.45 o 
  -2   7   2       11.90        9.07      3.89 o 
  -1   7   2     1318.21     1303.41     22.68 o 
   0   7   2      609.78      588.66     24.56 o 
   1   7   2     2106.12     1964.60     18.82 o 
   2   7   2      657.93      626.35     32.64 o 
   3   7   2      560.19      548.05      9.57 o 
   4   7   2       96.70       90.08      6.77 o 
   5   7   2       38.50       49.33      6.48 o 
   6   7   2      524.43      471.40     18.35 o 
   7   7   2      222.26      237.62     16.09 o 
  -7   8   2       12.29        8.19      6.99 o 
  -6   8   2       45.86       51.54      9.61 o 
  -5   8   2      150.98      150.57      8.62 o 
  -4   8   2        0.59        0.78      4.66 o 
  -3   8   2       12.38       19.46      5.09 o 
  -2   8   2      107.63      105.02      9.70 o 
  -1   8   2       49.78       55.29      9.20 o 
   0   8   2      369.69      360.25     21.78 o 
   1   8   2      732.42      769.32     13.47 o 
   2   8   2       70.80       67.70     10.51 o 
   3   8   2       28.48       23.97      4.24 o 
   4   8   2       14.32       10.24      5.72 o 
   5   8   2       72.76       62.75      6.97 o 
   6   8   2        2.03       13.21     10.23 o 
   7   8   2       15.08        9.63      9.52 o 
  -6   9   2        8.28       10.25      8.62 o 
  -5   9   2      127.86      115.87      7.80 o 
  -4   9   2       97.07      109.28     11.60 o 
  -3   9   2      101.57       73.77      6.84 o 
  -2   9   2        2.85       -2.24      7.57 o 
  -1   9   2      242.42      234.71     13.38 o 
   0   9   2      479.18      461.41     11.95 o 
   1   9   2     1525.54     1514.93     19.50 o 
   2   9   2      298.77      312.77     15.85 o 
   3   9   2       59.28       74.92      7.78 o 
   4   9   2      421.93      424.60     18.54 o 
   5   9   2        1.49       -3.77      5.84 o 
   6   9   2       64.19       74.09     11.80 o 
  -5  10   2      116.97      148.45     14.81 o 
  -4  10   2       67.26       56.95     11.93 o 
  -3  10   2       81.76       85.60     12.14 o 
  -2  10   2      123.41      135.59     14.74 o 
  -1  10   2        1.33       -4.03      7.85 o 
   0  10   2      169.95      182.92     14.06 o 
   1  10   2        9.47       14.11      6.50 o 
   2  10   2       25.66       22.98     14.04 o 
   3  10   2      234.77      238.94     11.08 o 
   4  10   2       42.60       44.22      9.95 o 
   5  10   2       24.41       15.48     10.44 o 
  -4  11   2      100.92      125.36     14.46 o 
  -3  11   2        9.78       19.60      9.48 o 
  -2  11   2      109.17      130.48      8.77 o 
  -1  11   2        3.11        1.77     10.11 o 
   0  11   2        5.14       13.66     10.75 o 
   1  11   2        0.19        9.96      9.03 o 
   2  11   2        7.01       -4.60      7.63 o 
   3  11   2       15.31       20.69     18.36 o 
  -1  12   2        3.27       13.62     10.40 o 
   0  12   2       27.49       40.75     13.41 o 
  -9   1   3       53.55       54.62      9.25 o 
  -8   1   3        6.69        4.68      4.43 o 
  -7   1   3        0.66       -1.49      4.31 o 
  -6   1   3       20.03       15.51      4.21 o 
  -5   1   3      756.15      732.21     10.93 o 
  -4   1   3      936.58      914.20      8.94 o 
  -3   1   3     9899.02    10186.55     37.87 o 
  -2   1   3      528.99      605.50      5.66 o 
  -1   1   3     1216.64     1142.92      6.65 o 
   0   1   3      106.48      146.04      2.85 o 
   1   1   3     7319.98     7269.17     20.26 o 
   2   1   3      790.35      833.67      6.42 o 
   3   1   3     1871.68     1786.72     10.51 o 
   4   1   3      239.66      245.83      5.65 o 
   5   1   3      821.16      808.91     17.42 o 
   6   1   3       61.97       54.84      8.07 o 
   7   1   3       73.93       76.56      4.50 o 
   8   1   3       60.27       67.62     10.75 o 
   9   1   3      385.95      413.16     18.39 o 
  -9   2   3        3.56       -6.33      7.15 o 
  -8   2   3       12.03        7.45      7.34 o 
  -7   2   3       52.88       48.22      8.33 o 
  -6   2   3      162.27      157.11      7.97 o 
  -5   2   3      336.36      343.75      7.74 o 
  -4   2   3     4767.69     4838.52     20.11 o 
  -3   2   3       55.00       50.90      3.14 o 
  -2   2   3      371.72      349.01      4.44 o 
  -1   2   3        3.69       15.03      1.87 o 
   0   2   3        0.89       11.04      1.93 o 
   1   2   3      705.59      728.53      6.16 o 
   2   2   3     8882.27     9035.44     22.79 o 
   3   2   3      198.16      217.81      4.57 o 
   4   2   3      597.19      603.89     11.88 o 
   5   2   3        7.14        6.41      5.94 o 
   6   2   3        1.23        3.58      6.38 o 
   7   2   3      123.90      132.75      7.66 o 
   8   2   3       48.46       47.71     10.17 o 
   9   2   3        7.30       19.33      9.38 o 
  -9   3   3        0.70       -9.20      9.20 o 
  -8   3   3      109.37       97.60     10.74 o 
  -7   3   3        7.81        4.49      8.14 o 
  -6   3   3       56.67       58.17      8.98 o 
  -5   3   3      911.43      890.32     19.31 o 
  -4   3   3      455.59      461.76      9.53 o 
  -3   3   3        0.05        5.05      2.07 o 
  -2   3   3     2143.81     2117.48     18.27 o 
  -1   3   3     1698.40     1756.28     10.25 o 
   0   3   3        1.66        3.58      2.22 o 
   1   3   3      695.18      768.05      7.17 o 
   2   3   3       36.94       35.52      2.65 o 
   3   3   3       31.44       37.03      4.75 o 
   4   3   3      171.75      193.19      8.95 o 
   5   3   3      104.05       89.89      7.46 o 
   6   3   3      398.74      405.24     10.40 o 
   7   3   3       42.23       35.91      9.38 o 
   8   3   3      168.25      156.13     13.73 o 
   9   3   3       99.29      112.00     12.75 o 
  -9   4   3      111.10      117.95     13.09 o 
  -8   4   3      294.90      268.97     14.85 o 
  -7   4   3       44.50       39.63      8.67 o 
  -6   4   3       91.82       88.43      9.38 o 
  -5   4   3     3146.35     3045.47     35.24 o 
  -4   4   3      319.73      314.64     11.78 o 
  -3   4   3       53.30       55.82      4.47 o 
  -2   4   3      123.74      121.47      2.91 o 
  -1   4   3      158.49      187.64      5.06 o 
   0   4   3     1287.35     1371.37     15.72 o 
   1   4   3      112.13      108.32      3.45 o 
   2   4   3     2629.52     2711.64     31.20 o 
   3   4   3        1.12        0.81      2.92 o 
   4   4   3      107.68       96.67      5.46 o 
   5   4   3      141.65      147.86      9.17 o 
   6   4   3       90.37       89.27      6.59 o 
   7   4   3       81.59       74.55     10.98 o 
   8   4   3       84.19      101.01     12.39 o 
  -8   5   3      223.23      222.30     15.04 o 
  -7   5   3      216.37      191.54     13.27 o 
  -6   5   3       50.39       61.12      9.25 o 
  -5   5   3      131.37      110.30     10.16 o 
  -4   5   3      286.75      285.06     12.71 o 
  -3   5   3        3.34        3.73      3.96 o 
  -2   5   3     1073.47     1028.26     10.23 o 
  -1   5   3      374.41      387.82      7.17 o 
   0   5   3     4391.00     4315.01     20.34 o 
   1   5   3      185.82      195.10     10.05 o 
   2   5   3        7.16        9.43      2.65 o 
   3   5   3      179.90      182.61      5.55 o 
   4   5   3      936.57      943.41     11.37 o 
   5   5   3        1.30        2.67      4.22 o 
   6   5   3      343.64      350.57     10.30 o 
   7   5   3        0.57       -4.48      8.56 o 
   8   5   3       10.37       19.14     10.08 o 
  -8   6   3        4.77       -2.51      8.41 o 
  -7   6   3       13.34       18.55      8.51 o 
  -6   6   3       52.54       62.57      9.42 o 
  -5   6   3      241.34      245.94     12.35 o 
  -4   6   3      193.67      184.42      6.05 o 
  -3   6   3      606.52      587.53     14.49 o 
  -2   6   3      934.34      973.35     11.38 o 
  -1   6   3     1532.48     1418.27     16.95 o 
   0   6   3        5.29        7.71      5.96 o 
   1   6   3      340.61      277.75      7.56 o 
   2   6   3      463.03      476.73     10.36 o 
   3   6   3       73.90       95.10      6.42 o 
   4   6   3       67.93       62.24      4.87 o 
   5   6   3      677.96      704.97     13.45 o 
   6   6   3       15.09       20.57      8.38 o 
   7   6   3      142.77      128.58     12.23 o 
   8   6   3       14.26       30.93      9.75 o 
  -7   7   3        8.17       -0.54      8.25 o 
  -6   7   3       27.44       21.73      8.34 o 
  -5   7   3      107.40      112.68      7.50 o 
  -4   7   3       89.89       94.46      5.05 o 
  -3   7   3       55.93       55.00      4.58 o 
  -2   7   3      912.56      800.68     56.47 o 
  -1   7   3      336.74      384.34     13.87 o 
   0   7   3      113.70      117.23      9.71 o 
   1   7   3        0.12        0.52      4.55 o 
   2   7   3      136.29      130.39      7.33 o 
   3   7   3      142.66      142.14      6.00 o 
   4   7   3       88.34       80.94      5.69 o 
   5   7   3        0.25        1.34      5.59 o 
   6   7   3       95.81       97.78     12.11 o 
   7   7   3        0.01       -0.74      9.99 o 
  -7   8   3       45.69       38.37      9.10 o 
  -6   8   3        5.50        2.78      7.51 o 
  -5   8   3       12.64        8.37      5.74 o 
  -4   8   3        1.54        0.46      4.95 o 
  -3   8   3       33.91       41.46      5.78 o 
  -2   8   3      146.42      133.65     10.08 o 
  -1   8   3     1560.63     1473.33     26.41 o 
   0   8   3       12.54        7.60      8.11 o 
   1   8   3     1791.61     1720.74     19.11 o 
   2   8   3      236.43      240.22     11.63 o 
   3   8   3       91.04       80.53      6.95 o 
   4   8   3       92.25       89.84      5.94 o 
   5   8   3      567.90      587.57     14.25 o 
   6   8   3       16.24       11.25     10.27 o 
   7   8   3       47.65       56.37     10.51 o 
  -6   9   3       76.43       93.39     11.17 o 
  -5   9   3        3.21       -2.55      5.82 o 
  -4   9   3        4.29        8.91      9.49 o 
  -3   9   3        2.26        3.67      5.57 o 
  -2   9   3       59.69       42.71      9.22 o 
  -1   9   3       87.45       74.51      9.81 o 
   0   9   3       10.66        3.57      8.67 o 
   1   9   3       16.57       12.43      9.45 o 
   2   9   3       20.53       27.04     10.51 o 
   3   9   3      275.47      294.52     11.16 o 
   4   9   3       27.02       18.83      6.57 o 
   5   9   3       39.66       38.74      6.96 o 
   6   9   3       23.80       35.34     10.29 o 
  -5  10   3       13.39        7.82     11.27 o 
  -4  10   3       62.31       81.25     12.18 o 
  -3  10   3      150.20      176.65     13.68 o 
  -2  10   3        9.32        0.40      6.04 o 
  -1  10   3       14.12       11.36      8.27 o 
   0  10   3       47.07       44.72     10.92 o 
   1  10   3       47.53       61.85     11.96 o 
   2  10   3        6.74        6.77      6.11 o 
   3  10   3       29.55       35.52      7.69 o 
   4  10   3      182.54      193.82     14.91 o 
   5  10   3       29.21       29.12     10.48 o 
  -3  11   3       74.01       74.40     11.76 o 
  -2  11   3       27.46       15.59      6.78 o 
  -1  11   3       14.25       12.71     10.34 o 
   0  11   3       12.19       25.55     11.27 o 
   1  11   3        3.85        2.31     10.96 o 
   2  11   3       22.10       13.94      6.50 o 
   3  11   3       18.01       22.18      8.05 o 
  -9   0   4        0.79        4.39      6.67 o 
  -8   0   4       31.21       41.71      7.96 o 
  -7   0   4       77.02       92.68      8.86 o 
  -6   0   4      440.66      411.18     13.61 o 
  -5   0   4     1510.98     1651.29     23.19 o 
  -4   0   4     1063.37     1034.69     12.19 o 
  -3   0   4      171.83      153.74      4.77 o 
  -2   0   4        8.50       10.87      2.55 o 
  -1   0   4      323.82      265.20      3.01 o 
   0   0   4    20770.98    20112.78    317.62 o 
   1   0   4    19540.78    18069.17     77.45 o 
   2   0   4      545.37      477.23      4.51 o 
   3   0   4      180.48      157.75      3.19 o 
   4   0   4     1392.78     1453.44     30.83 o 
   5   0   4      401.85      409.70     13.49 o 
   6   0   4        0.55        0.57      6.82 o 
   7   0   4      527.27      510.57     17.38 o 
   8   0   4       77.83       69.52      6.88 o 
   9   0   4      284.06      272.62     15.05 o 
  -9   1   4        2.02       14.35      9.02 o 
  -8   1   4        5.55        7.50      4.58 o 
  -7   1   4       22.92       21.50      4.76 o 
  -6   1   4        9.35       10.40      4.30 o 
  -5   1   4      180.31      175.62      6.32 o 
  -4   1   4     1109.18     1111.64     13.22 o 
  -3   1   4      206.14      202.97      4.36 o 
  -2   1   4       21.69       27.50      2.29 o 
  -1   1   4       15.29        7.03      2.68 o 
   0   1   4     1251.93     1298.23     13.03 o 
   1   1   4      638.29      622.06      6.02 o 
   2   1   4        4.93        2.81      1.87 o 
   3   1   4      349.83      373.24      9.29 o 
   4   1   4      400.15      399.87      8.65 o 
   5   1   4      203.64      207.77     10.64 o 
   6   1   4       61.45       66.56      8.56 o 
   7   1   4       65.27       64.48      9.27 o 
   8   1   4        9.87       14.79      4.49 o 
   9   1   4       49.64       41.29      9.78 o 
  -9   2   4       98.62      110.42     12.32 o 
  -8   2   4        1.10        0.51      7.18 o 
  -7   2   4        0.49        4.42      6.80 o 
  -6   2   4      933.57      883.90     18.41 o 
  -5   2   4       60.54       74.39     12.72 o 
  -4   2   4      206.95      190.90      4.92 o 
  -3   2   4      289.80      246.31      4.74 o 
  -2   2   4     1616.40     1785.07     23.28 o 
  -1   2   4      629.96      592.04      8.27 o 
   0   2   4     3525.04     3475.69     34.15 o 
   1   2   4      218.23      200.44      5.55 o 
   2   2   4      108.32      155.79      8.22 o 
   3   2   4       69.45       70.29      3.34 o 
   4   2   4      186.55      183.23      4.80 o 
   5   2   4        1.15        6.58      6.06 o 
   6   2   4      328.45      333.60     13.40 o 
   7   2   4      824.19      805.19     21.22 o 
   8   2   4        9.53        6.88      8.05 o 
   9   2   4       88.08       92.26      7.42 o 
  -9   3   4       63.40       71.99     10.34 o 
  -8   3   4       68.31       68.27     10.65 o 
  -7   3   4      312.23      301.46     14.79 o 
  -6   3   4      116.03      111.48     10.27 o 
  -5   3   4      321.97      321.81     12.98 o 
  -4   3   4      141.39      148.01      5.34 o 
  -3   3   4      203.81      214.34      5.19 o 
  -2   3   4      227.86      212.10      4.00 o 
  -1   3   4     1339.32     1316.41     10.13 o 
   0   3   4     3497.67     3464.36     22.65 o 
   1   3   4     1709.87     1698.20     13.64 o 
   2   3   4     1363.05     1342.04      8.30 o 
   3   3   4      347.35      350.49      6.16 o 
   4   3   4       37.13       44.69      4.89 o 
   5   3   4      281.29      275.82     11.52 o 
   6   3   4       13.67       20.62      6.90 o 
   7   3   4      166.27      144.88      7.80 o 
   8   3   4        5.12       -8.50      9.79 o 
   9   3   4        7.93       -2.34     10.11 o 
  -9   4   4       93.13      104.16     11.65 o 
  -8   4   4        8.13        1.77      9.36 o 
  -7   4   4       13.81        6.88      8.29 o 
  -6   4   4       67.21       48.08      9.04 o 
  -5   4   4      148.45      141.58     10.19 o 
  -4   4   4      564.49      517.67     14.68 o 
  -3   4   4     1105.24     1085.91     15.02 o 
  -2   4   4        6.07        1.27      1.92 o 
  -1   4   4      787.17      759.91      9.87 o 
   0   4   4       71.22      106.10      4.14 o 
   1   4   4       49.79       50.95      2.82 o 
   2   4   4       85.33      112.94      6.61 o 
   3   4   4      806.81      798.04      9.46 o 
   4   4   4      136.74      133.87      6.09 o 
   5   4   4      602.75      577.63     16.36 o 
   6   4   4      312.85      312.21     13.03 o 
   7   4   4       38.32       39.13      6.10 o 
   8   4   4        6.70       -3.44      9.86 o 
  -8   5   4      199.62      195.31     13.89 o 
  -7   5   4      369.50      321.47     16.09 o 
  -6   5   4        2.78       -2.41      6.69 o 
  -5   5   4      559.39      557.54     17.47 o 
  -4   5   4      416.50      443.06     10.27 o 
  -3   5   4      210.14      200.88      7.35 o 
  -2   5   4      101.65       95.54      4.86 o 
  -1   5   4       62.34       80.68      4.22 o 
   0   5   4     1367.00     1403.71     19.74 o 
   1   5   4        6.58        7.83      2.03 o 
   2   5   4      361.30      373.11      7.81 o 
   3   5   4      137.51      137.39      5.27 o 
   4   5   4       88.61       91.86      5.03 o 
   5   5   4      147.74      152.74     10.23 o 
   6   5   4      160.26      153.72      7.98 o 
   7   5   4       43.56       35.13      9.38 o 
   8   5   4        7.24        7.30      8.57 o 
  -8   6   4        0.61       -8.15      8.15 o 
  -7   6   4       70.02       58.80      9.58 o 
  -6   6   4       19.73       15.56      7.59 o 
  -5   6   4       82.78       91.62      9.68 o 
  -4   6   4      721.37      742.78     13.54 o 
  -3   6   4      399.34      403.22     10.95 o 
  -2   6   4      314.00      308.85     10.35 o 
  -1   6   4      763.67      737.81     10.52 o 
   0   6   4       11.15        6.28      6.37 o 
   1   6   4      216.54      211.91     11.30 o 
   2   6   4      162.40      162.77      7.16 o 
   3   6   4      127.03      116.27      5.34 o 
   4   6   4      313.93      308.50      7.75 o 
   5   6   4      740.17      711.59     19.02 o 
   6   6   4      131.14      136.53      7.91 o 
   7   6   4       13.77        9.43      8.26 o 
   8   6   4       30.48       29.33      8.75 o 
  -7   7   4        4.47        3.82      8.30 o 
  -6   7   4       23.41       22.93      8.77 o 
  -5   7   4      113.57       98.88      7.24 o 
  -4   7   4        3.97        4.05      3.85 o 
  -3   7   4      512.93      476.22      8.80 o 
  -2   7   4      398.74      420.48     10.40 o 
  -1   7   4      701.70      665.58     17.60 o 
   0   7   4     1744.53     1747.17     27.47 o 
   1   7   4       19.80       15.24      8.61 o 
   2   7   4       24.82       10.94      5.25 o 
   3   7   4      404.04      433.81     11.41 o 
   4   7   4      385.32      403.72     11.37 o 
   5   7   4      128.13      151.48     17.02 o 
   6   7   4      196.89      213.43     14.55 o 
   7   7   4      137.14      133.70     14.10 o 
  -7   8   4        0.12       -7.63      7.63 o 
  -6   8   4       95.79      121.42     11.43 o 
  -5   8   4        4.32        8.09      5.41 o 
  -4   8   4       81.44       81.85      5.30 o 
  -3   8   4       74.72       73.61      6.70 o 
  -2   8   4       15.63       10.99     10.63 o 
  -1   8   4      367.36      355.52     14.45 o 
   0   8   4        5.87       -0.15      8.81 o 
   1   8   4        2.28       -2.15      8.69 o 
   2   8   4      309.77      331.08     10.55 o 
   3   8   4       78.59       70.60      9.17 o 
   4   8   4       46.13       50.12      6.89 o 
   5   8   4       14.91       16.35      6.19 o 
   6   8   4        3.73        8.65      9.66 o 
  -6   9   4        0.91        4.33      7.51 o 
  -5   9   4       15.72       14.93      5.61 o 
  -4   9   4      106.11      112.79     11.29 o 
  -3   9   4      182.89      164.44     12.13 o 
  -2   9   4       19.35        7.90      5.74 o 
  -1   9   4       23.44       11.64      8.96 o 
   0   9   4      295.51      267.37     14.76 o 
   1   9   4       11.52        1.96      8.38 o 
   2   9   4      188.56      166.38      8.81 o 
   3   9   4       48.99       64.27      7.21 o 
   4   9   4      205.59      227.22     10.57 o 
   5   9   4      126.14      124.39      8.33 o 
   6   9   4       65.37       68.09     11.53 o 
  -5  10   4        8.93       13.65      8.69 o 
  -4  10   4        4.42       11.17      9.86 o 
  -3  10   4       31.21       35.16      7.07 o 
  -2  10   4       30.21       21.00      6.16 o 
  -1  10   4      220.89      208.94     14.68 o 
   0  10   4       11.53       20.39      8.65 o 
   1  10   4       62.59       64.23     10.70 o 
   2  10   4       14.50        6.52      6.52 o 
   3  10   4      221.36      220.01     22.42 o 
   4  10   4        4.90        7.27      6.82 o 
  -3  11   4        3.86       10.18      9.27 o 
  -2  11   4        0.04      -14.99     14.99 o 
  -1  11   4      189.81      186.89     13.84 o 
   0  11   4      269.54      257.03     16.87 o 
   1  11   4      167.37      157.88     13.95 o 
   2  11   4       28.64       31.14     10.63 o 
   3  11   4       16.07       16.52      7.34 o 
  -9   1   5        0.10       10.03      8.16 o 
  -8   1   5      124.36      144.39     14.35 o 
  -7   1   5        0.97        4.81      4.46 o 
  -6   1   5      163.11      160.65      6.97 o 
  -5   1   5      433.40      447.20      9.22 o 
  -4   1   5      222.44      221.58      4.59 o 
  -3   1   5      217.30      229.55      4.76 o 
  -2   1   5     1477.82     1323.18     12.68 o 
  -1   1   5      621.82      674.54      6.86 o 
   0   1   5     7271.24     6921.99     50.46 o 
   1   1   5      752.49      831.62      7.30 o 
   2   1   5     2396.30     2430.36     27.33 o 
   3   1   5      193.01      201.42      5.07 o 
   4   1   5      143.46      135.10      6.17 o 
   5   1   5     1157.37     1179.15     22.60 o 
   6   1   5      405.92      419.78     12.18 o 
   7   1   5      248.06      264.86      9.90 o 
   8   1   5      199.40      214.76      7.99 o 
   9   1   5        0.88       -1.97      6.00 o 
  -9   2   5       76.82       83.97     11.28 o 
  -8   2   5        5.77        7.08      8.15 o 
  -7   2   5       24.26       35.80      8.09 o 
  -6   2   5       33.22       32.91      4.88 o 
  -5   2   5      247.20      232.69      7.14 o 
  -4   2   5       13.75        7.94      2.81 o 
  -3   2   5      185.46      213.59      4.65 o 
  -2   2   5       22.46       20.66      2.33 o 
  -1   2   5    10043.45    10307.84     22.73 o 
   0   2   5      260.41      249.88      8.08 o 
   1   2   5     2770.50     2744.69     21.09 o 
   2   2   5        0.61        2.23      1.89 o 
   3   2   5       77.04       84.20      3.51 o 
   4   2   5       51.69       54.05      3.66 o 
   5   2   5     1581.28     1549.90     25.90 o 
   6   2   5        0.97       -0.12      7.39 o 
   7   2   5      256.68      268.71     13.48 o 
   8   2   5       11.28       14.30      4.84 o 
   9   2   5        1.19       -0.68      6.66 o 
  -9   3   5        0.58        0.45      9.13 o 
  -8   3   5       72.83       71.77     11.09 o 
  -7   3   5       74.59       67.28      9.53 o 
  -6   3   5      137.20      133.28     10.83 o 
  -5   3   5     1597.95     1705.70     27.08 o 
  -4   3   5       74.98       67.04      4.17 o 
  -3   3   5      648.05      635.55      7.42 o 
  -2   3   5     2518.16     2661.18     13.41 o 
  -1   3   5     1013.64     1116.88     10.30 o 
   0   3   5       11.83       13.35      2.27 o 
   1   3   5      884.59      881.42      6.83 o 
   2   3   5      234.35      250.35      4.17 o 
   3   3   5      573.29      553.88      7.59 o 
   4   3   5      237.96      245.20      7.12 o 
   5   3   5      664.82      680.95     17.87 o 
   6   3   5       53.73       51.15      7.67 o 
   7   3   5       85.30       81.64      9.19 o 
   8   3   5       70.41       67.69     11.17 o 
  -9   4   5       65.75       84.78     12.36 o 
  -8   4   5        0.50        0.63      9.20 o 
  -7   4   5      609.06      584.85     19.73 o 
  -6   4   5      115.85      115.58     10.54 o 
  -5   4   5       12.47       12.22      7.74 o 
  -4   4   5      242.77      238.06     11.56 o 
  -3   4   5       27.50       18.57      2.51 o 
  -2   4   5       16.22       24.01      2.40 o 
  -1   4   5      173.32      164.39      5.36 o 
   0   4   5       29.64       36.81      3.38 o 
   1   4   5     2941.26     3000.89     33.52 o 
   2   4   5      147.77      140.14      3.56 o 
   3   4   5      120.05      113.95      4.55 o 
   4   4   5       16.38       18.09      4.45 o 
   5   4   5      604.18      587.78     16.84 o 
   6   4   5       59.18       66.00      8.91 o 
   7   4   5        0.14        0.42      6.35 o 
   8   4   5        0.71       -3.13      9.42 o 
  -8   5   5       64.91       75.80     11.92 o 
  -7   5   5        0.83       -1.86      8.69 o 
  -6   5   5       33.04       32.34      8.90 o 
  -5   5   5     1045.28     1143.17     24.17 o 
  -4   5   5      426.10      423.15     10.24 o 
  -3   5   5     1824.71     1746.47     17.55 o 
  -2   5   5      179.79      158.02      5.77 o 
  -1   5   5       19.61       20.53      3.54 o 
   0   5   5       35.49       33.69      3.48 o 
   1   5   5      973.33      780.35    134.56 o 
   2   5   5      297.63      318.76      6.80 o 
   3   5   5     2072.49     2040.87     19.72 o 
   4   5   5        1.24        3.06      4.47 o 
   5   5   5      614.82      593.17     12.22 o 
   6   5   5        1.41        7.19      6.06 o 
   7   5   5       21.55       26.19      7.12 o 
   8   5   5        6.33       -4.95      9.90 o 
  -8   6   5        1.02       -1.66      9.20 o 
  -7   6   5       34.81       38.90      9.13 o 
  -6   6   5       89.25       93.33     10.24 o 
  -5   6   5       30.78       22.35      7.44 o 
  -4   6   5      647.69      657.93     13.03 o 
  -3   6   5      412.14      400.70     11.05 o 
  -2   6   5      874.19      824.71     17.63 o 
  -1   6   5      207.33      209.75      6.51 o 
   0   6   5        1.05        3.07      2.89 o 
   1   6   5       12.69       12.95      6.77 o 
   2   6   5      585.59      591.01     11.45 o 
   3   6   5        0.06        1.10      3.96 o 
   4   6   5      382.52      396.95      8.61 o 
   5   6   5        9.16       10.25      5.41 o 
   6   6   5       62.32       69.09      9.30 o 
   7   6   5        0.29       -9.83      9.83 o 
  -7   7   5       18.23       30.12      8.67 o 
  -6   7   5        0.61        4.05      8.34 o 
  -5   7   5        3.73        4.02      8.01 o 
  -4   7   5      271.49      242.47      8.96 o 
  -3   7   5      454.16      460.41      8.89 o 
  -2   7   5       32.93       32.00      3.72 o 
  -1   7   5      299.61      312.72     13.81 o 
   0   7   5      103.68      120.42     10.25 o 
   1   7   5      139.03      129.20     10.92 o 
   2   7   5        0.04       -3.12      4.88 o 
   3   7   5      310.54      299.68      9.83 o 
   4   7   5       52.28       49.33      4.89 o 
   5   7   5        1.89        6.76      5.08 o 
   6   7   5       28.06       19.14      6.64 o 
   7   7   5       16.77       14.71     10.17 o 
  -7   8   5        2.35       17.72      9.19 o 
  -6   8   5      137.26      166.36     12.64 o 
  -5   8   5       24.79       19.46      5.40 o 
  -4   8   5      336.89      349.25      8.71 o 
  -3   8   5        5.42        4.08      5.17 o 
  -2   8   5      481.61      449.32     16.93 o 
  -1   8   5      211.03      181.72     11.79 o 
   0   8   5       48.79       52.24      8.89 o 
   1   8   5      296.50      262.70     14.20 o 
   2   8   5      545.14      559.81     19.45 o 
   3   8   5        6.70        8.18      5.55 o 
   4   8   5      779.99      823.77     16.38 o 
   5   8   5        4.02        3.52      5.07 o 
   6   8   5        0.84       -4.07      8.90 o 
  -6   9   5       50.90       61.57     10.52 o 
  -5   9   5        1.58        4.85      5.54 o 
  -4   9   5       25.62       29.54     10.45 o 
  -3   9   5      159.88      161.64      8.75 o 
  -2   9   5       55.01       65.11      6.76 o 
  -1   9   5        7.33        6.19      8.28 o 
   0   9   5        1.49       -6.06      8.74 o 
   1   9   5      101.34       96.57     12.37 o 
   2   9   5        0.01       -5.42      5.99 o 
   3   9   5      104.81      119.06      8.41 o 
   4   9   5        5.30       10.83      6.11 o 
   5   9   5       88.06       82.58      6.35 o 
  -5  10   5       14.89        5.00     10.27 o 
  -4  10   5        7.35        5.28      7.90 o 
  -3  10   5       98.85      122.54      8.53 o 
  -2  10   5      212.72      187.66     17.05 o 
  -1  10   5        3.50       -5.91      8.95 o 
   0  10   5      149.28      132.26     13.48 o 
   1  10   5      279.81      306.24     17.63 o 
   2  10   5       10.58       12.60     11.02 o 
   3  10   5       18.52       25.84      6.50 o 
   4  10   5      112.15      106.40      8.85 o 
  -3  11   5       42.06       33.15     11.58 o 
  -2  11   5       13.84       13.80      6.22 o 
  -1  11   5        4.07       -8.90     11.29 o 
   0  11   5        7.90       11.88      9.70 o 
   1  11   5       29.09       26.10     11.47 o 
   2  11   5        0.33       -0.76     12.03 o 
  -9   0   6      130.76      138.66     11.15 o 
  -8   0   6       56.64       77.30      9.31 o 
  -7   0   6      126.68      155.46     10.57 o 
  -6   0   6      137.49      123.57      9.15 o 
  -5   0   6      293.23      312.69     11.65 o 
  -4   0   6      772.78      752.82     10.86 o 
  -3   0   6     1759.81     1667.34     14.02 o 
  -2   0   6     2048.95     1884.56     38.52 o 
  -1   0   6      369.01      459.37      6.30 o 
   0   0   6      130.77      191.58      5.21 o 
   1   0   6     2031.54     2023.56     14.90 o 
   2   0   6     4349.33     4892.38     20.80 o 
   3   0   6       14.34        6.67      3.31 o 
   4   0   6     2359.15     2312.27     19.76 o 
   5   0   6       49.47       37.27      7.89 o 
   6   0   6     1261.81     1295.42     26.46 o 
   7   0   6      214.64      197.75     12.86 o 
   8   0   6        7.86       -7.39      7.39 o 
   9   0   6       33.87       10.87      6.20 o 
  -9   1   6        0.25       14.36      7.79 o 
  -8   1   6        3.01        2.62      5.07 o 
  -7   1   6      217.27      234.71      8.57 o 
  -6   1   6       79.45       77.61      5.82 o 
  -5   1   6        0.98        2.98      3.93 o 
  -4   1   6      519.67      550.92     16.53 o 
  -3   1   6      434.79      475.33      8.24 o 
  -2   1   6      273.84      269.55      4.63 o 
  -1   1   6     4075.35     4149.87     32.77 o 
   0   1   6     1041.39     1162.92      7.53 o 
   1   1   6       29.89       24.53      1.71 o 
   2   1   6        0.99        4.66      1.95 o 
   3   1   6     1523.59     1596.83     18.80 o 
   4   1   6      279.46      280.75     10.25 o 
   5   1   6       55.95       62.55      6.33 o 
   6   1   6       56.35       48.47      6.37 o 
   7   1   6      125.84      139.20      8.80 o 
   8   1   6        0.82       12.52      5.10 o 
  -9   2   6      223.67      229.38     14.01 o 
  -8   2   6       16.93       24.51      8.17 o 
  -7   2   6       24.16       32.24      8.10 o 
  -6   2   6      478.98      418.99     10.13 o 
  -5   2   6      195.37      187.72      6.73 o 
  -4   2   6     1608.98     1651.37     15.74 o 
  -3   2   6      468.14      450.58      6.55 o 
  -2   2   6      236.94      218.25      4.47 o 
  -1   2   6     1939.45     1974.06     16.89 o 
   0   2   6       51.48       51.50      2.91 o 
   1   2   6     1275.39     1288.65     22.82 o 
   2   2   6       30.20       40.76      2.40 o 
   3   2   6        1.55        1.31      2.60 o 
   4   2   6      438.18      421.61     14.27 o 
   5   2   6       10.59       22.35      7.49 o 
   6   2   6      235.01      248.01     13.02 o 
   7   2   6       52.79       54.73      6.25 o 
   8   2   6      161.10      165.45      9.69 o 
  -9   3   6       77.96       62.52     10.07 o 
  -8   3   6      136.08      151.48     13.46 o 
  -7   3   6      134.68      160.52     12.29 o 
  -6   3   6       22.51       21.51      7.59 o 
  -5   3   6       48.10       52.92      7.40 o 
  -4   3   6      160.89      149.65      5.66 o 
  -3   3   6      668.55      635.28      7.80 o 
  -2   3   6       21.25       16.57      2.47 o 
  -1   3   6     1240.69     1253.86      9.28 o 
   0   3   6      182.45      207.34      9.90 o 
   1   3   6       56.75       54.45      2.58 o 
   2   3   6       14.54       19.97      2.21 o 
   3   3   6      330.68      317.24      6.19 o 
   4   3   6      458.92      440.93      9.26 o 
   5   3   6     1124.53     1153.41     23.65 o 
   6   3   6      205.66      210.93     12.21 o 
   7   3   6      133.53      119.96     10.94 o 
   8   3   6        6.59        7.56      7.85 o 
  -8   4   6        0.60        8.37      7.85 o 
  -7   4   6      454.73      515.56     18.83 o 
  -6   4   6      758.01      773.92     21.14 o 
  -5   4   6      406.33      412.37     15.10 o 
  -4   4   6     1002.88      950.43     20.15 o 
  -3   4   6        0.62        2.10      2.47 o 
  -2   4   6      292.03      288.89      5.23 o 
  -1   4   6      478.47      498.23      7.86 o 
   0   4   6      468.99      415.86     13.01 o 
   1   4   6     2208.15     2096.42     20.24 o 
   2   4   6        7.04        9.27      2.37 o 
   3   4   6     1568.38     1552.13     13.37 o 
   4   4   6      151.80      141.46      6.75 o 
   5   4   6       12.64        5.30      6.80 o 
   6   4   6      140.36      134.63     10.74 o 
   7   4   6      242.15      230.80     13.17 o 
   8   4   6        7.40        0.95      9.91 o 
  -8   5   6       45.88       54.55     11.03 o 
  -7   5   6        8.21        6.50      8.15 o 
  -6   5   6        0.56        1.15      7.88 o 
  -5   5   6       87.50      100.22      9.97 o 
  -4   5   6      191.88      171.60     10.55 o 
  -3   5   6      114.98      112.74      6.03 o 
  -2   5   6       10.00        9.05      3.53 o 
  -1   5   6       47.96       54.35      4.58 o 
   0   5   6      704.22      704.30     10.38 o 
   1   5   6      733.08      615.66     85.59 o 
   2   5   6       39.40       36.17      3.89 o 
   3   5   6       33.00       32.69      3.92 o 
   4   5   6      225.13      215.56     10.30 o 
   5   5   6       10.62       19.70      5.28 o 
   6   5   6        2.20        1.86      6.62 o 
   7   5   6       29.92       37.00      8.16 o 
   8   5   6       23.33       24.17     10.55 o 
  -8   6   6       21.38       34.59      9.57 o 
  -7   6   6       50.78       57.42     10.74 o 
  -6   6   6        8.42       10.33      8.22 o 
  -5   6   6      309.24      311.79     14.04 o 
  -4   6   6       64.34       69.63     10.23 o 
  -3   6   6      551.97      565.14     18.05 o 
  -2   6   6       16.15       10.06      3.47 o 
  -1   6   6      342.62      332.12      8.28 o 
   0   6   6       61.15       49.63     10.30 o 
   1   6   6     1328.12     1332.45     24.07 o 
   2   6   6      115.76      106.74      6.35 o 
   3   6   6      259.30      265.68      7.14 o 
   4   6   6       24.41       23.35      4.26 o 
   5   6   6       89.45       92.50      7.19 o 
   6   6   6       18.93       23.97      7.34 o 
   7   6   6       78.68       79.21      7.46 o 
  -7   7   6       27.80       44.79     10.43 o 
  -6   7   6       16.74       29.94      9.59 o 
  -5   7   6      353.88      364.91     15.55 o 
  -4   7   6      660.02      670.68     11.15 o 
  -3   7   6       85.12       81.95      5.11 o 
  -2   7   6        3.94       -0.11      3.15 o 
  -1   7   6       53.25       54.41      8.64 o 
   0   7   6      935.94      888.87     21.44 o 
   1   7   6      178.95      161.82     11.70 o 
   2   7   6     1167.79     1181.58     21.53 o 
   3   7   6      136.50      138.49      7.58 o 
   4   7   6        4.94        7.18      4.32 o 
   5   7   6        7.99        8.91      5.44 o 
   6   7   6       72.37       81.56     10.22 o 
   7   7   6        0.01       -5.55     10.71 o 
  -6   8   6        0.50        3.56      8.21 o 
  -5   8   6        1.10        1.35      5.13 o 
  -4   8   6        0.13       -2.05      4.09 o 
  -3   8   6       14.06       18.15      5.18 o 
  -2   8   6       37.31       33.83      7.05 o 
  -1   8   6      122.26      120.59     10.73 o 
   0   8   6      270.93      277.11     14.63 o 
   1   8   6      127.01      132.28     11.71 o 
   2   8   6       37.67       29.92      6.11 o 
   3   8   6       35.85       34.08      6.25 o 
   4   8   6       15.03       17.56      6.11 o 
   5   8   6       83.43       81.13     11.27 o 
   6   8   6        9.76       -8.63      8.99 o 
  -6   9   6       24.81       38.50      9.11 o 
  -5   9   6       72.90       80.23     11.79 o 
  -4   9   6       67.07       60.06      7.25 o 
  -3   9   6       54.31       57.67      7.26 o 
  -2   9   6       11.91       13.15      5.81 o 
  -1   9   6        7.29        0.11      8.79 o 
   0   9   6      727.38      737.91     22.67 o 
   1   9   6       87.62       73.68     11.37 o 
   2   9   6      391.47      417.32     24.97 o 
   3   9   6        9.28       11.22      6.48 o 
   4   9   6       65.25       49.74      6.78 o 
   5   9   6      107.10      103.76      7.45 o 
  -4  10   6       14.59       21.65      7.30 o 
  -3  10   6      100.14      101.19      8.50 o 
  -2  10   6      100.18      108.21      8.44 o 
  -1  10   6        5.79       -4.83     10.36 o 
   0  10   6        3.94        0.00     10.52 o 
   1  10   6      144.16      142.57     14.49 o 
   2  10   6        0.86       -0.10      5.79 o 
   3  10   6      164.63      174.92     15.02 o 
   4  10   6       10.81        9.39      6.63 o 
  -2  11   6      173.35      216.91     11.10 o 
  -1  11   6       46.95       49.73     12.81 o 
   0  11   6       85.81       84.91     12.22 o 
   1  11   6       19.54       11.86     11.21 o 
   2  11   6        1.03       -0.09      7.43 o 
  -9   1   7       70.81       76.83      9.22 o 
  -8   1   7      119.34      106.26      7.02 o 
  -7   1   7        6.22        7.37      4.04 o 
  -6   1   7      113.33      123.94      6.60 o 
  -5   1   7     1494.29     1526.85     17.13 o 
  -4   1   7        7.56        6.48      2.94 o 
  -3   1   7     2755.67     2789.06     36.43 o 
  -2   1   7       25.34       18.28      5.08 o 
  -1   1   7      219.03      228.62      3.87 o 
   0   1   7      657.83      793.03      6.85 o 
   1   1   7       25.06       21.83      1.67 o 
   2   1   7      591.75      548.82      5.30 o 
   3   1   7      760.09      670.28      6.82 o 
   4   1   7      244.86      247.54     10.06 o 
   5   1   7     1868.48     1815.99     21.31 o 
   6   1   7      101.78      107.81      7.55 o 
   7   1   7       46.62       43.53      6.86 o 
   8   1   7       51.34       49.11     12.40 o 
  -9   2   7       16.48        9.94      9.24 o 
  -8   2   7       11.05       16.46      7.57 o 
  -7   2   7       50.65       47.14      8.72 o 
  -6   2   7        1.68        0.98      4.11 o 
  -5   2   7       14.39       14.56      3.70 o 
  -4   2   7      186.22      168.81      6.36 o 
  -3   2   7     2661.13     2777.26     28.20 o 
  -2   2   7      633.66      641.48      8.75 o 
  -1   2   7       74.21       61.57      2.02 o 
   0   2   7     2070.88     2360.32     18.20 o 
   1   2   7       24.82       20.92      2.02 o 
   2   2   7     2276.45     2281.85     11.62 o 
   3   2   7      420.29      456.78      8.84 o 
   4   2   7      714.11      710.80     18.57 o 
   5   2   7      352.90      390.67     15.44 o 
   6   2   7      146.39      162.24      8.61 o 
   7   2   7       89.83      107.35      7.78 o 
   8   2   7        6.34       16.37      5.68 o 
  -9   3   7      183.04      209.29     14.85 o 
  -8   3   7      331.95      357.35     17.04 o 
  -7   3   7       25.92       41.44      9.67 o 
  -6   3   7      175.67      180.89     11.93 o 
  -5   3   7      849.83      786.76     12.46 o 
  -4   3   7      164.10      167.63      6.11 o 
  -3   3   7       29.81       24.78      2.88 o 
  -2   3   7      396.54      355.89      5.81 o 
  -1   3   7      519.62      560.87      9.97 o 
   0   3   7      439.60      409.09      6.44 o 
   1   3   7       93.54       88.87      3.01 o 
   2   3   7      112.81      111.85      3.43 o 
   3   3   7       20.73       23.21      3.20 o 
   4   3   7       70.29       83.87      8.68 o 
   5   3   7       60.70       63.37      9.04 o 
   6   3   7        8.79       11.06      7.25 o 
   7   3   7       73.28       84.86      9.84 o 
   8   3   7       71.56       96.64     15.64 o 
  -8   4   7        6.62       11.16      8.18 o 
  -7   4   7       40.34       52.45      9.50 o 
  -6   4   7       41.28       28.91      7.87 o 
  -5   4   7        8.58        1.62      7.11 o 
  -4   4   7     1470.81     1446.66     24.93 o 
  -3   4   7       13.68       12.96      2.82 o 
  -2   4   7      296.77      274.34      5.42 o 
  -1   4   7      199.40      221.76      4.80 o 
   0   4   7      122.32      124.29      9.02 o 
   1   4   7       53.17       45.36      2.85 o 
   2   4   7      501.27      540.17      7.21 o 
   3   4   7      164.94      186.06      7.17 o 
   4   4   7      593.46      576.92     11.53 o 
   5   4   7       10.02        2.02      7.55 o 
   6   4   7      246.07      244.02     14.34 o 
   7   4   7       53.15       51.01      9.22 o 
   8   4   7       18.04        5.10      7.52 o 
  -8   5   7       31.37       36.26      9.43 o 
  -7   5   7      133.67      140.72     11.74 o 
  -6   5   7      198.44      198.75     12.55 o 
  -5   5   7       11.26       11.94      7.16 o 
  -4   5   7       50.08       50.27      7.41 o 
  -3   5   7      159.04      162.53      6.91 o 
  -2   5   7      235.99      239.56      6.97 o 
  -1   5   7        7.29       12.23      6.10 o 
   0   5   7      644.40      622.38     10.51 o 
   1   5   7      662.12      676.29     12.28 o 
   2   5   7     1526.45     1495.83     31.05 o 
   3   5   7      289.08      295.54      7.16 o 
   4   5   7        0.39        4.92      4.77 o 
   5   5   7      442.34      444.59     17.01 o 
   6   5   7      276.66      272.16     14.24 o 
   7   5   7       59.72       50.97      9.52 o 
  -7   6   7       58.87       70.87     11.29 o 
  -6   6   7       23.87       23.82      8.78 o 
  -5   6   7        8.09        8.55      7.16 o 
  -4   6   7       55.57       53.03      5.68 o 
  -3   6   7       19.44        9.83      4.41 o 
  -2   6   7       31.30       24.86      4.22 o 
  -1   6   7     2064.13     2062.60     23.91 o 
   0   6   7      338.77      278.22     45.55 o 
   1   6   7      850.12      866.42     20.46 o 
   2   6   7      364.12      371.76      8.04 o 
   3   6   7        0.30        0.14      3.85 o 
   4   6   7        6.98        4.96      5.34 o 
   5   6   7       22.45       32.24      5.78 o 
   6   6   7      117.22      146.08     12.42 o 
   7   6   7       12.50       19.84      9.27 o 
  -7   7   7        1.36       -4.15      9.33 o 
  -6   7   7       20.59       27.46      8.29 o 
  -5   7   7       43.48       42.49      7.97 o 
  -4   7   7       36.19       32.76      5.29 o 
  -3   7   7        6.34        1.20      3.75 o 
  -2   7   7        7.33        6.59      3.44 o 
  -1   7   7      190.22      173.29     11.66 o 
   0   7   7      357.56      372.93     15.34 o 
   1   7   7       21.26       12.93      7.99 o 
   2   7   7      188.20      174.98     11.63 o 
   3   7   7      110.53      102.61      7.05 o 
   4   7   7        0.63       -0.26      4.06 o 
   5   7   7       33.06       32.28      6.39 o 
   6   7   7       40.72       48.33     10.19 o 
  -6   8   7        6.94       -4.63      8.94 o 
  -5   8   7       24.31       23.41      5.65 o 
  -4   8   7       52.20       49.48      5.07 o 
  -3   8   7        1.40        0.54      5.57 o 
  -2   8   7       88.52       89.55      6.85 o 
  -1   8   7      419.78      419.79     16.70 o 
   0   8   7       81.84       74.71     10.74 o 
   1   8   7      771.53      801.82     22.52 o 
   2   8   7       55.76       49.40      8.75 o 
   3   8   7       47.25       41.42      6.45 o 
   4   8   7       86.61       91.60      7.63 o 
   5   8   7       63.85       86.18     11.36 o 
   6   8   7       73.18       72.60      7.48 o 
  -5   9   7       62.71       51.16     10.95 o 
  -4   9   7        0.92        2.76      5.90 o 
  -3   9   7       47.72       62.89      9.11 o 
  -2   9   7        0.15        0.72      5.37 o 
  -1   9   7       12.97        4.73     10.07 o 
   0   9   7       68.64       74.06     11.38 o 
   1   9   7      199.35      211.72     14.97 o 
   2   9   7        1.19        5.68      5.65 o 
   3   9   7      102.43      102.52      8.12 o 
   4   9   7       14.53       24.72      7.13 o 
   5   9   7        4.93       -7.01     15.00 o 
  -4  10   7      229.00      262.80     11.56 o 
  -3  10   7        0.28        9.24      6.83 o 
  -2  10   7      118.07      135.41      9.90 o 
  -1  10   7       12.92       14.44      9.44 o 
   0  10   7       35.38       22.88     11.04 o 
   1  10   7      144.66      133.89     14.08 o 
   2  10   7       15.01       17.25      6.77 o 
   3  10   7        3.14       -0.93      6.35 o 
  -2  11   7        5.04        2.45      5.61 o 
  -1  11   7       12.10        1.50     10.21 o 
   0  11   7       35.34       40.35     12.81 o 
   1  11   7       78.72       78.50     12.00 o 
  -9   0   8        0.00       -6.77      7.25 o 
  -8   0   8       12.54        6.76      5.76 o 
  -7   0   8      340.33      386.19     14.91 o 
  -6   0   8      115.78       93.87      8.58 o 
  -5   0   8     1905.38     1916.05     28.09 o 
  -4   0   8      429.57      395.40      8.50 o 
  -3   0   8     1096.78     1046.09     11.61 o 
  -2   0   8      388.84      338.38     74.19 o 
  -1   0   8       73.60       87.74      4.02 o 
   0   0   8      173.64      195.29      5.81 o 
   1   0   8     8621.61     8341.53    115.94 o 
   2   0   8      751.51      685.94     28.31 o 
   3   0   8     1715.84     1609.57     25.56 o 
   4   0   8      148.62      146.10     10.65 o 
   5   0   8        0.06        3.72      7.10 o 
   6   0   8      282.83      273.61     14.34 o 
   7   0   8      265.39      254.28     15.42 o 
   8   0   8        0.01       -7.91      7.91 o 
  -9   1   8        0.01        3.07      7.68 o 
  -8   1   8        0.01       -4.02      4.02 o 
  -7   1   8       92.50       76.31      6.05 o 
  -6   1   8       76.59       70.93      6.54 o 
  -5   1   8       12.10       11.48      4.40 o 
  -4   1   8      569.65      558.26      8.31 o 
  -3   1   8      871.20      922.35     13.52 o 
  -2   1   8      229.67      254.03      4.78 o 
  -1   1   8      129.40      120.08      2.24 o 
   0   1   8      141.90      124.29      3.50 o 
   1   1   8      145.42      159.75     14.10 o 
   2   1   8      537.49      553.59      8.20 o 
   3   1   8        5.33        3.33      4.67 o 
   4   1   8      429.72      438.41     10.97 o 
   5   1   8       18.28       20.96      6.01 o 
   6   1   8       27.02       23.55      5.93 o 
   7   1   8        0.28        0.18      5.42 o 
   8   1   8        6.93       10.48      6.50 o 
  -9   2   8       52.70       45.17      7.03 o 
  -8   2   8      107.87      105.91      9.84 o 
  -7   2   8      243.66      264.15     14.15 o 
  -6   2   8      440.24      394.78      9.97 o 
  -5   2   8      503.25      495.65     10.48 o 
  -4   2   8      280.91      242.30      7.54 o 
  -3   2   8      139.17      144.71      5.90 o 
  -2   2   8      516.01      525.31      9.33 o 
  -1   2   8      968.61      931.49      8.56 o 
   0   2   8       97.57       97.99      3.35 o 
   1   2   8      483.85      451.85      9.56 o 
   2   2   8      236.11      246.36      6.97 o 
   3   2   8      572.35      548.29      9.77 o 
   4   2   8      166.82      187.46     11.72 o 
   5   2   8       35.95       41.09      6.06 o 
   6   2   8      203.71      211.06      9.37 o 
   7   2   8      114.76      116.52     12.44 o 
   8   2   8        5.94       12.59      7.73 o 
  -8   3   8       38.58       13.72      6.97 o 
  -7   3   8       25.79       18.39      8.16 o 
  -6   3   8      109.54      107.06      9.92 o 
  -5   3   8       25.66       28.03      4.94 o 
  -4   3   8     1123.89     1133.74     28.44 o 
  -3   3   8       11.19        9.44      2.72 o 
  -2   3   8      316.12      317.87     20.67 o 
  -1   3   8      327.98      305.27      5.30 o 
   0   3   8     2699.34     2708.81     16.39 o 
   1   3   8       11.61        9.50      3.75 o 
   2   3   8     1681.20     1595.43     18.36 o 
   3   3   8      155.66      146.11      6.42 o 
   4   3   8      133.22      146.07     10.81 o 
   5   3   8       59.05       68.10      8.78 o 
   6   3   8       24.14       20.53      8.68 o 
   7   3   8       52.30       55.97      7.41 o 
   8   3   8       15.29       21.62      7.01 o 
  -8   4   8       53.84       66.38     10.78 o 
  -7   4   8       56.12       53.16      8.66 o 
  -6   4   8       81.05       84.70      9.76 o 
  -5   4   8       14.73       20.52      7.76 o 
  -4   4   8      344.19      343.39     13.64 o 
  -3   4   8       17.53       13.77      2.94 o 
  -2   4   8      321.98      295.61      5.88 o 
  -1   4   8      440.06      440.94      6.71 o 
   0   4   8      995.60      986.14     12.73 o 
   1   4   8       67.99       70.85      4.11 o 
   2   4   8       33.83       35.21      3.65 o 
   3   4   8       48.03       50.84      6.31 o 
   4   4   8      169.87      172.80     11.36 o 
   5   4   8       34.77       25.50      7.34 o 
   6   4   8      561.72      567.52     19.86 o 
   7   4   8       10.57       -2.70      8.30 o 
  -8   5   8       35.75       37.49     10.59 o 
  -7   5   8       15.31       -0.29      7.60 o 
  -6   5   8      188.78      167.76     11.95 o 
  -5   5   8      267.18      252.68     13.43 o 
  -4   5   8      202.42      201.16     11.75 o 
  -3   5   8      426.66      446.49     10.07 o 
  -2   5   8       33.65       40.02      4.45 o 
  -1   5   8      124.37      121.71      4.37 o 
   0   5   8     1690.29     1684.25     17.53 o 
   1   5   8      222.67      221.27      6.07 o 
   2   5   8      366.72      383.75     10.07 o 
   3   5   8       20.88       18.45      5.30 o 
   4   5   8        7.03       16.37      5.01 o 
   5   5   8      112.16       99.14     10.43 o 
   6   5   8       20.40       25.37      8.24 o 
   7   5   8      248.22      250.69     15.42 o 
  -7   6   8       91.97       83.87     11.14 o 
  -6   6   8      107.57      113.63     11.30 o 
  -5   6   8       75.99       73.59     10.10 o 
  -4   6   8       92.19      103.77      9.53 o 
  -3   6   8        4.99        1.22      4.47 o 
  -2   6   8      285.16      262.02     10.98 o 
  -1   6   8        3.77        5.98      5.92 o 
   0   6   8     1641.80     1340.50    242.65 o 
   1   6   8       19.05       14.56      7.58 o 
   2   6   8       41.78       42.63      5.48 o 
   3   6   8      217.75      184.36      8.48 o 
   4   6   8      282.30      285.21     11.10 o 
   5   6   8        4.83       17.51      8.66 o 
   6   6   8      528.83      514.51     19.76 o 
   7   6   8       18.81       14.71     10.40 o 
  -7   7   8        0.03        0.70      7.48 o 
  -6   7   8        2.48        7.11      6.36 o 
  -5   7   8       17.72       10.64      7.53 o 
  -4   7   8      136.59      129.20      7.44 o 
  -3   7   8      329.25      346.52      8.37 o 
  -2   7   8      103.17      105.25      5.25 o 
  -1   7   8     1146.44     1120.55     25.01 o 
   0   7   8      733.19      764.41     21.33 o 
   1   7   8      397.13      374.95     15.71 o 
   2   7   8        0.34       -4.29      8.94 o 
   3   7   8      107.60       97.11      7.54 o 
   4   7   8       15.45        2.62      5.78 o 
   5   7   8      340.21      387.94     14.36 o 
   6   7   8        2.57        0.95      8.30 o 
  -6   8   8        2.41        0.22      7.37 o 
  -5   8   8        3.68       -3.80      5.68 o 
  -4   8   8       37.97       26.67      4.87 o 
  -3   8   8       82.84       86.72      7.01 o 
  -2   8   8       15.45       14.06      5.16 o 
  -1   8   8      201.42      220.53     14.21 o 
   0   8   8      108.89       89.55     10.93 o 
   1   8   8        1.76       -4.21      7.45 o 
   2   8   8      254.29      232.68     14.78 o 
   3   8   8      219.06      197.66     14.48 o 
   4   8   8        1.57       12.71      9.13 o 
   5   8   8       26.76       48.21     11.94 o 
  -5   9   8       10.25       10.22      9.42 o 
  -4   9   8       14.21       13.28      6.17 o 
  -3   9   8      267.63      253.38     40.35 o 
  -2   9   8       11.23       19.29      6.56 o 
  -1   9   8       72.04       76.10     10.77 o 
   0   9   8      197.79      204.85     14.11 o 
   1   9   8       40.13       23.70     10.61 o 
   2   9   8       20.72       11.27     10.26 o 
   3   9   8       34.08       44.24     10.37 o 
   4   9   8       20.87       27.34     11.31 o 
  -3  10   8       10.55        9.41      5.94 o 
  -2  10   8       10.23       11.74      5.62 o 
  -1  10   8        0.00       -6.37     10.02 o 
   0  10   8      175.15      191.89     14.59 o 
   1  10   8       22.26       15.01     10.88 o 
   2  10   8       40.60       33.24     12.16 o 
   3  10   8       29.43       45.45     13.08 o 
  -8   1   9       35.06       22.49      4.93 o 
  -7   1   9       85.26       97.08      6.46 o 
  -6   1   9      258.20      241.34     14.77 o 
  -5   1   9       11.08       12.83      4.39 o 
  -4   1   9        0.79       -0.02      3.97 o 
  -3   1   9      361.70      356.13      8.80 o 
  -2   1   9       90.05       92.15      5.27 o 
  -1   1   9       82.49       73.51      2.95 o 
   0   1   9     1126.04     1106.16      9.15 o 
   1   1   9     1769.18     1731.65     20.73 o 
   2   1   9      906.46      906.32     14.83 o 
   3   1   9        5.04        7.54      5.06 o 
   4   1   9      326.59      315.23     14.84 o 
   5   1   9      508.36      531.66     13.20 o 
   6   1   9       73.73       81.10      7.80 o 
   7   1   9      179.41      189.46      9.91 o 
   8   1   9      157.77      157.76     28.25 o 
  -8   2   9        1.69        1.89      7.08 o 
  -7   2   9       10.86       15.58      7.45 o 
  -6   2   9       36.51       39.45      7.34 o 
  -5   2   9        1.13        3.15      4.06 o 
  -4   2   9       36.10       34.70      4.62 o 
  -3   2   9        5.50        4.13      3.97 o 
  -2   2   9      127.44      140.11      5.97 o 
  -1   2   9      363.42      331.58      6.38 o 
   0   2   9     1720.46     1716.88     21.22 o 
   1   2   9       93.82       92.29      3.81 o 
   2   2   9      369.46      348.28      6.06 o 
   3   2   9      200.62      198.30      7.87 o 
   4   2   9      118.98      118.92      7.49 o 
   5   2   9       77.04       77.92      7.43 o 
   6   2   9       23.19       34.76     14.59 o 
   7   2   9       14.51       11.57      6.04 o 
  -8   3   9        1.11       -6.52      6.52 o 
  -7   3   9       21.99       13.22      7.68 o 
  -6   3   9      148.74      145.03     10.98 o 
  -5   3   9      745.39      739.83     13.13 o 
  -4   3   9      101.65       93.12      6.01 o 
  -3   3   9      519.23      502.12     26.32 o 
  -2   3   9        0.03        1.47      3.81 o 
  -1   3   9       21.70       13.30      4.12 o 
   0   3   9       99.17       91.90      5.28 o 
   1   3   9      155.52      156.78      6.47 o 
   2   3   9      327.72      312.70      6.77 o 
   3   3   9     1174.32     1129.26     15.11 o 
   4   3   9      434.39      404.26     16.07 o 
   5   3   9      253.09      222.58     13.32 o 
   6   3   9        0.22        7.38      6.05 o 
   7   3   9       22.71       33.37      6.49 o 
  -8   4   9       23.71       19.03      7.12 o 
  -7   4   9       79.77       69.88      8.89 o 
  -6   4   9      179.27      168.64     12.40 o 
  -5   4   9       43.10       36.85      8.13 o 
  -4   4   9      127.36      124.43     10.23 o 
  -3   4   9      348.23      363.69     10.55 o 
  -2   4   9      698.20      654.30     12.65 o 
  -1   4   9      315.54      320.25      8.12 o 
   0   4   9       39.29       46.16      3.82 o 
   1   4   9      101.64      112.89      6.67 o 
   2   4   9       98.14      100.88      4.79 o 
   3   4   9       21.53       15.19      4.80 o 
   4   4   9      397.01      371.97     15.44 o 
   5   4   9       53.33       61.39      9.09 o 
   6   4   9       53.43       51.09      9.87 o 
   7   4   9       49.93       50.19      8.18 o 
  -7   5   9       12.69        6.25      8.14 o 
  -6   5   9        2.97       -2.43      7.45 o 
  -5   5   9       23.24       27.86      8.57 o 
  -4   5   9       90.65       84.69      9.03 o 
  -3   5   9      639.61      665.89     18.04 o 
  -2   5   9      862.86      852.64     19.32 o 
  -1   5   9        0.90        6.05      4.09 o 
   0   5   9        7.54        9.47      4.15 o 
   1   5   9       23.95       22.44      3.76 o 
   2   5   9       10.96        9.92      4.99 o 
   3   5   9       42.28       34.16      7.70 o 
   4   5   9      626.38      646.08     20.37 o 
   5   5   9      151.19      162.38     12.48 o 
   6   5   9      225.93      239.09     14.52 o 
   7   5   9       56.74       46.28     10.36 o 
  -7   6   9        1.74       -0.18      7.28 o 
  -6   6   9       17.91       24.30      8.90 o 
  -5   6   9      170.35      163.07     11.97 o 
  -4   6   9      431.37      423.17     15.98 o 
  -3   6   9      597.95      601.46     17.62 o 
  -2   6   9      262.91      289.51     12.28 o 
  -1   6   9      104.34      100.41      7.36 o 
   0   6   9      408.77      329.56     62.25 o 
   1   6   9        5.14        6.77      7.97 o 
   2   6   9       92.52       86.33      7.05 o 
   3   6   9      291.31      307.29     10.49 o 
   4   6   9      114.54      123.62      8.11 o 
   5   6   9      151.57      170.01     13.45 o 
   6   6   9        0.03        6.31      8.03 o 
  -6   7   9        6.76        5.16      6.54 o 
  -5   7   9        4.75        1.62      6.04 o 
  -4   7   9       57.19       56.32      8.96 o 
  -3   7   9       41.10       44.43      7.98 o 
  -2   7   9      161.91      146.23      7.58 o 
  -1   7   9        8.81       11.99      8.17 o 
   0   7   9       13.93       14.26      8.12 o 
   1   7   9      421.23      408.24     16.51 o 
   2   7   9       76.52       82.74     10.18 o 
   3   7   9       10.42        7.07      5.64 o 
   4   7   9       95.61       96.89     15.74 o 
   5   7   9        4.01        4.06      7.92 o 
   6   7   9        0.00        3.65     10.08 o 
  -5   8   9      168.25      174.96      9.30 o 
  -4   8   9      263.34      281.35     10.86 o 
  -3   8   9      327.42      308.27     16.31 o 
  -2   8   9      644.97      666.14     21.57 o 
  -1   8   9        7.75       15.20      8.71 o 
   0   8   9        1.04        8.78      9.58 o 
   1   8   9      178.52      186.28     13.77 o 
   2   8   9       47.52       29.62      9.49 o 
   3   8   9      111.68      109.33     11.58 o 
   4   8   9      127.68      140.64     13.82 o 
   5   8   9      307.94      335.23     18.20 o 
  -4   9   9       19.87       11.62     11.40 o 
  -3   9   9        3.28        6.38      9.40 o 
  -2   9   9      147.10      164.92     13.49 o 
  -1   9   9        4.45       26.09     10.96 o 
   0   9   9      262.57      284.08     16.86 o 
   1   9   9       18.45       17.09     10.88 o 
   2   9   9       23.52        5.94      9.99 o 
   3   9   9       92.83      112.20     13.95 o 
   4   9   9       29.47       44.44     11.75 o 
  -3  10   9       15.46       17.16     10.36 o 
  -2  10   9      146.48      196.11     16.50 o 
  -1  10   9       14.09        8.98      9.62 o 
   0  10   9        7.51       -0.23     11.60 o 
   1  10   9      427.17      462.45     21.30 o 
   2  10   9       13.60        5.50     11.78 o 
  -8   0  10       66.67       75.74      8.46 o 
  -7   0  10       13.68       11.02      6.53 o 
  -6   0  10        0.36        2.76      5.61 o 
  -5   0  10      214.12      201.41     11.39 o 
  -4   0  10       34.78       32.94      6.91 o 
  -3   0  10      359.56      370.81     13.15 o 
  -2   0  10     1596.31     1660.30     25.41 o 
  -1   0  10      141.59      140.27      5.36 o 
   0   0  10     1661.39     1603.18     39.20 o 
   1   0  10      238.47      243.89      8.75 o 
   2   0  10     3320.07     3275.57     39.48 o 
   3   0  10       28.91       25.57      7.64 o 
   4   0  10     1965.21     1915.20     32.30 o 
   5   0  10      316.21      327.09     15.78 o 
   6   0  10     1176.96     1226.57     29.82 o 
   7   0  10       16.64       25.46     10.06 o 
  -8   1  10        1.12        3.86      3.89 o 
  -7   1  10       20.82       26.53      5.32 o 
  -6   1  10       18.77       24.85      4.82 o 
  -5   1  10        7.22       10.43      4.62 o 
  -4   1  10        0.34        3.14      4.24 o 
  -3   1  10      182.80      182.58      7.26 o 
  -2   1  10        0.31        0.50      4.24 o 
  -1   1  10      755.78      745.93      9.30 o 
   0   1  10       85.33       76.15      3.71 o 
   1   1  10      728.49      711.32      8.41 o 
   2   1  10      262.25      255.29      6.71 o 
   3   1  10       44.32       37.29      5.73 o 
   4   1  10        0.02       -0.87      5.51 o 
   5   1  10       49.74       43.00      6.92 o 
   6   1  10       18.59       21.25      6.60 o 
   7   1  10       64.60       69.98     16.02 o 
  -8   2  10      307.11      275.45     15.63 o 
  -7   2  10       45.58       37.17      8.51 o 
  -6   2  10       68.63       60.28      9.58 o 
  -5   2  10      831.42      780.14     13.94 o 
  -4   2  10        1.79        4.33      4.42 o 
  -3   2  10        5.85        5.24      4.03 o 
  -2   2  10      571.77      576.47     11.10 o 
  -1   2  10       24.01       22.41      3.38 o 
   0   2  10     2286.43     2199.63     26.35 o 
   1   2  10      893.07      863.85      9.27 o 
   2   2  10      622.73      609.38      9.22 o 
   3   2  10       88.11       79.59      8.20 o 
   4   2  10      883.59      823.80     15.59 o 
   5   2  10      173.09      180.75     12.68 o 
   6   2  10      238.96      216.95     10.75 o 
   7   2  10        8.62       10.97      6.50 o 
  -8   3  10       17.35       -3.26      7.18 o 
  -7   3  10       40.78       32.83      8.01 o 
  -6   3  10        3.75        1.81      6.52 o 
  -5   3  10       55.82       47.75      5.08 o 
  -4   3  10        7.75        9.00      4.51 o 
  -3   3  10       98.64      112.40      6.22 o 
  -2   3  10       63.85       68.18      5.24 o 
  -1   3  10      429.29      420.91      7.74 o 
   0   3  10       18.25       13.28      2.79 o 
   1   3  10      548.61      568.13     11.44 o 
   2   3  10     1004.18      942.68     11.41 o 
   3   3  10        7.64        6.91      6.99 o 
   4   3  10       81.26       84.17      9.97 o 
   5   3  10      222.79      231.91     10.70 o 
   6   3  10      125.77      131.18     15.72 o 
   7   3  10      143.44      156.07      9.94 o 
  -7   4  10       77.77       75.47      9.63 o 
  -6   4  10       19.37        7.29      7.73 o 
  -5   4  10      660.13      654.17     20.06 o 
  -4   4  10       13.03        8.54      7.03 o 
  -3   4  10      218.62      198.78      7.38 o 
  -2   4  10        0.00       -0.30      3.99 o 
  -1   4  10       11.88       10.00      4.09 o 
   0   4  10        6.00        3.25      3.45 o 
   1   4  10      746.73      695.34     10.25 o 
   2   4  10      348.12      342.20      7.67 o 
   3   4  10      614.94      593.93     12.36 o 
   4   4  10        5.15        7.37      8.09 o 
   5   4  10      209.04      189.29     13.37 o 
   6   4  10        3.99       -7.78      7.78 o 
   7   4  10        0.34      -11.31     23.22 o 
  -7   5  10       48.43       59.27     10.23 o 
  -6   5  10      115.47      110.48     10.98 o 
  -5   5  10       33.21       21.61      8.52 o 
  -4   5  10      455.69      462.61     16.74 o 
  -3   5  10       11.19       21.93      6.87 o 
  -2   5  10        1.46        0.00      6.16 o 
  -1   5  10      101.76      110.52      6.02 o 
   0   5  10      343.10      324.78      9.31 o 
   1   5  10       23.84       27.22      4.01 o 
   2   5  10       41.76       33.04      5.56 o 
   3   5  10        3.22        1.75      5.19 o 
   4   5  10       48.39       24.43      9.11 o 
   5   5  10        4.40        9.34      8.98 o 
   6   5  10       41.46       30.25     10.87 o 
  -7   6  10        1.01       -8.22      8.22 o 
  -6   6  10        0.21        3.01      6.02 o 
  -5   6  10        5.98        6.59      7.59 o 
  -4   6  10        5.19       10.20      6.59 o 
  -3   6  10      162.95      150.77     10.70 o 
  -2   6  10       86.71       79.37      8.00 o 
  -1   6  10       42.38       29.10      5.14 o 
   0   6  10       31.88       29.75      5.67 o 
   1   6  10      151.75      135.26     11.19 o 
   2   6  10       60.03       59.16      6.29 o 
   3   6  10      221.26      239.71     10.24 o 
   4   6  10       77.83       88.70     10.90 o 
   5   6  10        7.00       15.89      8.59 o 
   6   6  10        2.30       -0.91      8.19 o 
  -6   7  10      155.50      130.43     11.31 o 
  -5   7  10        4.38        0.12      7.49 o 
  -4   7  10      733.95      761.82     22.16 o 
  -3   7  10       86.61       86.96      9.28 o 
  -2   7  10       44.16       41.31      9.26 o 
  -1   7  10       15.38       13.39      9.03 o 
   0   7  10      200.60      205.52     13.17 o 
   1   7  10      191.72      195.53     13.63 o 
   2   7  10      230.43      240.10     14.59 o 
   3   7  10       51.07       43.17      6.95 o 
   4   7  10      206.11      232.65     10.53 o 
   5   7  10        0.14       10.45     10.01 o 
  -5   8  10        4.41        2.44      6.59 o 
  -4   8  10       24.05       24.16      6.32 o 
  -3   8  10        0.00        1.46      8.52 o 
  -2   8  10        0.04        1.05      8.45 o 
  -1   8  10        0.33        0.08      8.46 o 
   0   8  10       37.49       56.36     11.59 o 
   1   8  10       62.08       54.41     10.84 o 
   2   8  10       27.14       22.83      9.13 o 
   3   8  10        1.55       -7.30      9.75 o 
   4   8  10        1.56        2.03      8.72 o 
  -4   9  10      333.61      324.31     18.74 o 
  -3   9  10      113.90      105.47     12.79 o 
  -2   9  10       75.61       71.83     11.89 o 
  -1   9  10       99.97      121.85     14.29 o 
   0   9  10      231.27      247.07     16.90 o 
   1   9  10      112.42      105.90     12.19 o 
   2   9  10      225.70      244.99     15.72 o 
   3   9  10       54.98       47.92     12.58 o 
  -1  10  10       13.96       20.13     12.20 o 
   0  10  10        0.70       -8.41     11.99 o 
   1  10  10       18.69        0.00     12.60 o 
  -8   1  11        6.81        2.62      7.37 o 
  -7   1  11       36.42       33.88      7.09 o 
  -6   1  11        9.26       21.53      4.94 o 
  -5   1  11      418.54      413.52     11.09 o 
  -4   1  11     1090.02     1092.30     23.41 o 
  -3   1  11      113.62      113.52      6.63 o 
  -2   1  11     2144.79     2151.07     21.41 o 
  -1   1  11      410.02      400.02      7.53 o 
   0   1  11      356.22      363.89      6.40 o 
   1   1  11      443.14      423.22      9.69 o 
   2   1  11     1597.08     1525.34     15.38 o 
   3   1  11       24.27       21.61      6.36 o 
   4   1  11     1027.63      990.46     17.51 o 
   5   1  11      201.18      183.22     14.30 o 
   6   1  11      418.24      448.74     22.12 o 
   7   1  11        2.76       -4.25     27.97 o 
  -8   2  11        5.62       -6.49      6.49 o 
  -7   2  11       92.20       98.53     10.67 o 
  -6   2  11       64.39       80.49      6.16 o 
  -5   2  11        6.72        5.64      4.39 o 
  -4   2  11      248.39      244.63      8.76 o 
  -3   2  11      516.26      512.94     11.20 o 
  -2   2  11      152.19      176.51      7.41 o 
  -1   2  11      125.65      115.46      4.98 o 
   0   2  11      227.80      186.84      9.96 o 
   1   2  11      558.47      558.71      8.05 o 
   2   2  11      193.96      161.26      7.23 o 
   3   2  11      120.04      150.19     20.86 o 
   4   2  11        5.18        7.97      5.46 o 
   5   2  11      237.80      269.02     10.96 o 
   6   2  11        0.03        7.25      5.92 o 
   7   2  11       41.33       38.03      7.43 o 
  -7   3  11      196.25      212.37     12.94 o 
  -6   3  11       36.29       41.90      7.61 o 
  -5   3  11       38.89       32.23      5.00 o 
  -4   3  11     1090.16     1070.80     24.51 o 
  -3   3  11        6.24        7.82      4.68 o 
  -2   3  11        2.94        0.38      4.29 o 
  -1   3  11      422.88      431.41      8.24 o 
   0   3  11        1.73        9.05      3.61 o 
   1   3  11      574.98      533.07      7.98 o 
   2   3  11      239.63      218.02      5.62 o 
   3   3  11      225.80      237.73     14.85 o 
   4   3  11      174.60      148.39      8.33 o 
   5   3  11        8.80        7.91      9.64 o 
   6   3  11        4.57       -0.69      5.79 o 
  -7   4  11        1.16       -2.51      6.99 o 
  -6   4  11        1.54        3.19      7.13 o 
  -5   4  11       12.15       24.32      8.04 o 
  -4   4  11      320.46      304.43     14.24 o 
  -3   4  11      611.33      628.61     12.27 o 
  -2   4  11       46.88       46.89      4.96 o 
  -1   4  11        5.49        8.13      4.46 o 
   0   4  11       37.03       32.71      4.08 o 
   1   4  11      315.40      304.32      7.53 o 
   2   4  11      271.72      263.54      7.22 o 
   3   4  11       44.45       47.60      5.59 o 
   4   4  11        0.23       -3.22      7.04 o 
   5   4  11       23.40       37.88     13.77 o 
   6   4  11        0.08       -1.63      5.83 o 
  -7   5  11       24.46       30.95      8.67 o 
  -6   5  11       30.41       35.38      8.63 o 
  -5   5  11       33.21       41.55      9.66 o 
  -4   5  11        0.29        0.10      6.68 o 
  -3   5  11       94.76       78.88      8.87 o 
  -2   5  11        5.87        7.24      6.50 o 
  -1   5  11      184.80      177.05      7.45 o 
   0   5  11       85.92       88.69      6.44 o 
   1   5  11      557.86      520.52      9.61 o 
   2   5  11      155.21      140.66      7.65 o 
   3   5  11      185.52      179.80     10.98 o 
   4   5  11       78.17       88.38     10.55 o 
   5   5  11        0.48        0.32      7.19 o 
   6   5  11        0.74       -1.78      7.32 o 
  -6   6  11       27.26       33.91      9.21 o 
  -5   6  11      225.81      259.75     14.79 o 
  -4   6  11        9.87       11.91      7.24 o 
  -3   6  11      182.72      185.18     12.06 o 
  -2   6  11        8.30       17.23      7.16 o 
  -1   6  11      391.65      359.19     10.72 o 
   0   6  11       80.12       84.08     10.60 o 
   1   6  11       50.78       57.54     10.50 o 
   2   6  11      171.08      179.05      8.95 o 
   3   6  11       70.92       76.04      6.95 o 
   4   6  11       46.17       59.84     10.69 o 
   5   6  11       45.38       54.35     11.40 o 
  -5   7  11        8.47       16.00      8.23 o 
  -4   7  11       10.54        8.28      7.62 o 
  -3   7  11        0.36        2.27      6.17 o 
  -2   7  11      201.41      173.85      8.64 o 
  -1   7  11       34.17       42.35     10.58 o 
   0   7  11        0.37        2.59      8.34 o 
   1   7  11       10.97       17.49      9.50 o 
   2   7  11       10.55       10.63      8.53 o 
   3   7  11        1.15       -2.37      6.01 o 
   4   7  11       25.43       28.92     10.58 o 
  -4   8  11      116.63      118.77      8.41 o 
  -3   8  11       88.01       66.41     11.95 o 
  -2   8  11       13.90       -2.11     10.26 o 
  -1   8  11        9.59       10.73      9.51 o 
   0   8  11      317.02      312.55     18.03 o 
   1   8  11      138.02      139.42     13.56 o 
   2   8  11      393.68      417.23     18.86 o 
   3   8  11        1.74      -10.85     10.85 o 
  -3   9  11        2.75        3.48     10.93 o 
  -2   9  11       10.01       20.02     10.01 o 
  -1   9  11       32.92       32.43     12.70 o 
   0   9  11       16.19       18.03     11.19 o 
   1   9  11       89.11       96.93     12.06 o 
   2   9  11        0.37       -8.91      8.91 o 
  -7   0  12      108.82      139.86     10.25 o 
  -6   0  12      130.73      138.24     11.12 o 
  -5   0  12       95.49      103.03      9.62 o 
  -4   0  12      977.15     1040.75     23.69 o 
  -3   0  12     1219.10     1291.01     25.79 o 
  -2   0  12       88.93       83.44      8.54 o 
  -1   0  12     1267.73     1330.49     24.94 o 
   0   0  12      739.46      695.95     12.38 o 
   1   0  12      349.36      357.92      9.87 o 
   2   0  12     1265.72     1198.69     40.43 o 
   3   0  12      397.44      425.79     16.72 o 
   4   0  12      136.43      166.39     13.22 o 
   5   0  12      442.47      436.48     18.64 o 
   6   0  12       42.32       37.67     10.89 o 
  -7   1  12        1.27       17.39     10.15 o 
  -6   1  12       30.60       39.08      5.50 o 
  -5   1  12      109.85      111.08      6.82 o 
  -4   1  12       45.79       47.46      5.75 o 
  -3   1  12       26.31       22.18      4.92 o 
  -2   1  12      416.96      439.46     14.03 o 
  -1   1  12      400.54      397.10     14.86 o 
   0   1  12        2.80        5.15      2.73 o 
   1   1  12       14.50       19.23      3.57 o 
   2   1  12        2.59        2.72      3.75 o 
   3   1  12       40.05       45.61      6.49 o 
   4   1  12      204.38      198.63     12.62 o 
   5   1  12       18.62       26.97      6.49 o 
   6   1  12        0.80        6.56      9.94 o 
  -7   2  12        7.37        5.61      6.74 o 
  -6   2  12      174.18      205.31     15.72 o 
  -5   2  12      439.96      438.71     11.65 o 
  -4   2  12       28.31       28.87      4.99 o 
  -3   2  12      242.35      223.43      8.54 o 
  -2   2  12       35.48       31.36      5.35 o 
  -1   2  12       58.45       53.80      6.33 o 
   0   2  12      784.16      740.98     17.10 o 
   1   2  12       72.28       63.90      4.09 o 
   2   2  12      688.95      665.82     16.82 o 
   3   2  12      273.10      271.22      9.98 o 
   4   2  12        2.31        3.57      5.61 o 
   5   2  12      158.24      152.32      9.64 o 
   6   2  12        9.70       11.12      6.61 o 
  -7   3  12        0.52        3.75      7.16 o 
  -6   3  12       36.93       49.06      8.44 o 
  -5   3  12        7.65        6.32      4.22 o 
  -4   3  12      133.00      154.86      7.57 o 
  -3   3  12       12.21       15.78      4.75 o 
  -2   3  12        6.61        5.11      4.83 o 
  -1   3  12       13.53       18.15      3.77 o 
   0   3  12      508.36      488.85      9.21 o 
   1   3  12       24.36       23.20      3.75 o 
   2   3  12      300.82      314.81     10.25 o 
   3   3  12        1.72        3.92      5.16 o 
   4   3  12       47.88       57.53      6.82 o 
   5   3  12       59.99       55.25      9.82 o 
   6   3  12       26.44       15.11      6.92 o 
  -7   4  12       10.42       13.90      7.57 o 
  -6   4  12       78.02       85.53     10.22 o 
  -5   4  12        1.77        9.51      8.81 o 
  -4   4  12        0.00        3.04      8.15 o 
  -3   4  12      153.86      157.59      7.55 o 
  -2   4  12      196.60      207.20      8.16 o 
  -1   4  12        4.21        6.92      4.69 o 
   0   4  12     1318.77     1301.21     20.96 o 
   1   4  12       15.89       14.80      4.06 o 
   2   4  12        2.87        4.53      3.54 o 
   3   4  12       20.95       24.39      4.55 o 
   4   4  12      137.50      144.31      8.65 o 
   5   4  12        5.62        6.12      7.86 o 
   6   4  12       88.60       81.22     10.43 o 
  -6   5  12       56.58       47.09      9.03 o 
  -5   5  12       26.13       33.15      8.47 o 
  -4   5  12      215.79      207.93     12.93 o 
  -3   5  12      101.10      116.17     10.68 o 
  -2   5  12        8.97       10.62      6.66 o 
  -1   5  12      329.92      350.41     10.04 o 
   0   5  12       25.39       30.49     10.14 o 
   1   5  12      187.38      186.60      6.84 o 
   2   5  12        0.60        7.60      5.62 o 
   3   5  12       54.33       59.06      9.95 o 
   4   5  12       64.96       70.33     10.60 o 
   5   5  12       26.82       38.93     10.16 o 
  -6   6  12       16.80       19.08      9.25 o 
  -5   6  12        7.21        6.64      6.84 o 
  -4   6  12      112.29      124.69     11.40 o 
  -3   6  12       21.00       32.42      8.20 o 
  -2   6  12       12.97       19.30      6.30 o 
  -1   6  12        0.19       -0.91      4.85 o 
   0   6  12      254.83      237.19     13.91 o 
   1   6  12      133.37      135.72     11.87 o 
   2   6  12       33.95       30.34      8.49 o 
   3   6  12        3.14       -0.46      5.29 o 
   4   6  12        0.51        6.21      9.49 o 
   5   6  12       16.03       31.40     10.84 o 
  -5   7  12       14.12       15.94      8.10 o 
  -4   7  12       67.64       73.41      9.63 o 
  -3   7  12        0.55        7.90      7.06 o 
  -2   7  12        2.84        4.18      5.57 o 
  -1   7  12      473.61      469.75     19.26 o 
   0   7  12       80.92       93.39     12.22 o 
   1   7  12      418.72      444.47     18.68 o 
   2   7  12      112.38      116.96     12.23 o 
   3   7  12       16.00       10.58      6.23 o 
   4   7  12       23.00       23.60     10.85 o 
  -4   8  12       32.61       22.38     17.61 o 
  -3   8  12       90.68       86.01     12.12 o 
  -2   8  12       25.52       28.59     10.00 o 
  -1   8  12       68.61       59.74     12.27 o 
   0   8  12       27.39       21.28     10.69 o 
   1   8  12        7.30        4.78     10.17 o 
   2   8  12       13.04       20.11      8.78 o 
   3   8  12      167.13      144.24     13.87 o 
  -1   9  12      108.36      136.80     14.19 o 
   0   9  12        4.04        3.93     10.68 o 
  -7   1  13        0.42       14.03      4.75 o 
  -6   1  13       22.89       24.09      6.25 o 
  -5   1  13      352.18      383.24     11.51 o 
  -4   1  13       17.81       14.08      5.14 o 
  -3   1  13      586.84      594.20     13.15 o 
  -2   1  13      149.11      132.64      7.26 o 
  -1   1  13        8.64       12.74      5.94 o 
   0   1  13       13.46       13.06      3.70 o 
   1   1  13     1522.91     1496.75     13.64 o 
   2   1  13        9.67       11.77      3.80 o 
   3   1  13      492.69      484.50     14.51 o 
   4   1  13        4.48        6.92      5.79 o 
   5   1  13        1.10        4.87      5.90 o 
   6   1  13       12.40       15.87      7.02 o 
  -7   2  13       67.18       67.09     10.10 o 
  -6   2  13       10.64       16.69     13.77 o 
  -5   2  13      126.47      127.03      7.18 o 
  -4   2  13        0.07       -4.29      4.29 o 
  -3   2  13       11.22        7.45      4.47 o 
  -2   2  13       12.76        9.75      5.75 o 
  -1   2  13      718.02      688.56     13.85 o 
   0   2  13      793.73      791.10     15.20 o 
   1   2  13        1.12        0.24      3.44 o 
   2   2  13      326.33      313.50      8.32 o 
   3   2  13        0.33       -2.79      5.08 o 
   4   2  13      184.31      176.61     11.05 o 
   5   2  13        5.44        0.55      5.64 o 
   6   2  13       69.48       73.04     25.80 o 
  -7   3  13       25.23       37.79      7.84 o 
  -6   3  13       14.41       30.06      8.35 o 
  -5   3  13       19.32       20.48      4.89 o 
  -4   3  13      459.12      483.67     14.82 o 
  -3   3  13       31.52       35.27      5.28 o 
  -2   3  13      562.35      584.45     13.29 o 
  -1   3  13      222.63      236.96      7.14 o 
   0   3  13        7.37       13.41      4.04 o 
   1   3  13      335.23      299.33     14.50 o 
   2   3  13       81.91       85.26      5.50 o 
   3   3  13       14.99        8.47      5.21 o 
   4   3  13      226.69      228.25     10.19 o 
   5   3  13        3.25       -1.09      6.23 o 
  -6   4  13      140.61      133.90     12.54 o 
  -5   4  13      145.95      144.87     12.27 o 
  -4   4  13        0.07        1.90      6.81 o 
  -3   4  13      275.38      280.32     11.63 o 
  -2   4  13       10.26        6.96      4.45 o 
  -1   4  13      124.07      115.61      7.07 o 
   0   4  13      433.87      433.92     11.49 o 
   1   4  13        2.66       -3.23      3.94 o 
   2   4  13      325.58      326.90      8.63 o 
   3   4  13        3.49        6.90      4.59 o 
   4   4  13       73.39       82.81      7.69 o 
   5   4  13        2.26       -4.57      5.53 o 
  -6   5  13       16.16       23.40      8.84 o 
  -5   5  13        0.35        8.03      8.30 o 
  -4   5  13       86.62      103.45     11.20 o 
  -3   5  13      137.05      143.34     11.32 o 
  -2   5  13      575.79      601.08     19.92 o 
  -1   5  13        0.29        0.53      4.49 o 
   0   5  13      115.16      109.82      7.25 o 
   1   5  13        0.11       -1.10      4.07 o 
   2   5  13       73.87       76.66      7.15 o 
   3   5  13       19.97       26.41      7.29 o 
   4   5  13      276.55      257.60     11.02 o 
   5   5  13        0.07       14.06      7.17 o 
  -5   6  13      105.92      122.14     12.87 o 
  -4   6  13        2.41        8.49      5.96 o 
  -3   6  13      484.89      481.93     18.72 o 
  -2   6  13        4.81        3.62      7.14 o 
  -1   6  13       29.79       39.04      7.51 o 
   0   6  13      118.15      105.87     11.94 o 
   1   6  13      114.56      124.58     11.83 o 
   2   6  13        3.96       11.07      6.99 o 
   3   6  13       29.77       47.34     11.43 o 
   4   6  13       82.19      100.98     12.72 o 
  -4   7  13       17.65       24.13      8.40 o 
  -3   7  13        4.41        9.18      6.31 o 
  -2   7  13       54.25       45.55      6.53 o 
  -1   7  13        3.85      -10.04     10.04 o 
   0   7  13       11.10        9.77      8.91 o 
   1   7  13        2.61        4.00      9.86 o 
   2   7  13        2.21        3.39      8.07 o 
   3   7  13        2.17       -0.76     10.32 o 
  -2   8  13        0.33       -7.82     11.66 o 
  -1   8  13      149.32      165.71     14.42 o 
   0   8  13        0.04        8.58     10.83 o 
   1   8  13       38.40       26.51      9.45 o 
  -6   0  14        4.05        0.73      6.45 o 
  -5   0  14       12.97        7.01      7.05 o 
  -4   0  14        0.01        8.04      7.40 o 
  -3   0  14      312.53      293.69     14.19 o 
  -2   0  14       19.52       26.46      7.13 o 
  -1   0  14      657.33      632.61     19.72 o 
   0   0  14      138.13      154.34     11.35 o 
   1   0  14      200.54      190.26      8.40 o 
   2   0  14      364.39      362.61     11.27 o 
   3   0  14       81.62       80.00      9.96 o 
   4   0  14      171.74      163.48     13.55 o 
   5   0  14       97.73      121.53     11.80 o 
  -6   1  14       64.28       72.07      6.18 o 
  -5   1  14       21.87       15.28      4.27 o 
  -4   1  14       62.26       56.20      6.18 o 
  -3   1  14        0.64        3.47      4.86 o 
  -2   1  14       27.53       25.29      5.55 o 
  -1   1  14      202.39      189.49      8.84 o 
   0   1  14       29.28       24.81      5.80 o 
   1   1  14        9.20        9.62      3.45 o 
   2   1  14      317.96      324.23     14.80 o 
   3   1  14        1.62        0.22      5.23 o 
   4   1  14        0.25        0.73      5.83 o 
   5   1  14        2.29        7.31      6.88 o 
  -6   2  14        7.25       -0.86     17.17 o 
  -5   2  14        2.31       -2.84     11.29 o 
  -4   2  14      454.35      456.14     12.29 o 
  -3   2  14      213.38      216.30     11.95 o 
  -2   2  14       60.78       66.61      6.38 o 
  -1   2  14      205.16      188.42      8.58 o 
   0   2  14      489.00      497.76     10.00 o 
   1   2  14       18.13       23.46      4.61 o 
   2   2  14      107.27      113.45      6.37 o 
   3   2  14        1.72       -2.23      5.30 o 
   4   2  14        1.70       -9.09      9.09 o 
   5   2  14      155.06      145.71     10.82 o 
  -6   3  14        8.14        5.49      7.97 o 
  -5   3  14       13.68       13.17      8.59 o 
  -4   3  14       13.20       25.22     14.93 o 
  -3   3  14       83.48       89.43      6.75 o 
  -2   3  14       97.89      104.94     10.65 o 
  -1   3  14       62.25       58.17      6.15 o 
   0   3  14      393.07      387.15      9.13 o 
   1   3  14      297.14      299.97     14.88 o 
   2   3  14      262.19      270.88      8.36 o 
   3   3  14        7.74        6.12      6.19 o 
   4   3  14       13.05        3.36      5.68 o 
   5   3  14       22.49       18.09      7.22 o 
  -6   4  14       71.44       91.28     11.81 o 
  -5   4  14      151.48      167.85     13.23 o 
  -4   4  14      168.86      192.52     13.85 o 
  -3   4  14      181.12      173.53      8.24 o 
  -2   4  14      100.12       95.39      7.98 o 
  -1   4  14      119.66      108.53      7.22 o 
   0   4  14      139.42      126.34      8.06 o 
   1   4  14        5.36       11.76      4.49 o 
   2   4  14      270.33      241.01      9.74 o 
   3   4  14      188.45      171.00     11.57 o 
   4   4  14       58.97       72.34      7.82 o 
  -5   5  14      119.61      117.89     11.58 o 
  -4   5  14      157.77      144.11     13.03 o 
  -3   5  14        2.57        6.19      7.27 o 
  -2   5  14      219.35      201.31     13.33 o 
  -1   5  14       50.21       50.19      5.68 o 
   0   5  14        5.16        3.04      5.12 o 
   1   5  14      100.47      112.85      6.21 o 
   2   5  14       16.58       24.71      8.84 o 
   3   5  14       12.53       11.45      5.54 o 
   4   5  14       41.88       55.00      8.04 o 
  -4   6  14       42.08       40.14      9.33 o 
  -3   6  14       77.46       63.96      9.19 o 
  -2   6  14       40.04       34.16      8.85 o 
  -1   6  14        0.69        1.76      7.60 o 
   0   6  14       59.30       44.32     10.52 o 
   1   6  14       11.10        7.21      8.04 o 
   2   6  14       44.44       50.85      7.03 o 
   3   6  14       45.44       56.97     10.54 o 
  -3   7  14       78.18       73.90      9.26 o 
  -2   7  14        7.29        3.42      9.65 o 
  -1   7  14       39.05       28.35     11.62 o 
   0   7  14        4.24        5.10      8.86 o 
   1   7  14       46.20       42.92     10.50 o 
   2   7  14       66.64       87.67     12.82 o 
  -6   1  15        8.94       -2.21      7.18 o 
  -5   1  15        2.50       -0.56      4.41 o 
  -4   1  15       92.97       94.19      6.66 o 
  -3   1  15       30.22       36.34      8.45 o 
  -2   1  15      481.11      537.08     13.41 o 
  -1   1  15        8.61       10.97      5.01 o 
   0   1  15      263.09      272.42     10.34 o 
   1   1  15       56.40       51.68      4.98 o 
   2   1  15        0.71        2.45      4.28 o 
   3   1  15       11.12       10.20      5.74 o 
   4   1  15      144.77      156.05     17.34 o 
  -6   2  15        7.00       -5.34      5.34 o 
  -5   2  15        1.49        5.78      4.88 o 
  -4   2  15        0.06        8.76      7.55 o 
  -3   2  15       92.22       96.21      7.38 o 
  -2   2  15       63.70       58.79      6.60 o 
  -1   2  15       51.87       51.24      6.60 o 
   0   2  15       75.20       82.36      7.47 o 
   1   2  15      315.72      311.29      9.62 o 
   2   2  15      156.44      173.57      9.37 o 
   3   2  15       11.79       20.18      9.13 o 
   4   2  15       10.74        5.28      6.23 o 
  -5   3  15      122.37      141.51     12.38 o 
  -4   3  15      119.79      120.98     17.02 o 
  -3   3  15      295.14      277.24     10.47 o 
  -2   3  15       78.22       78.40     13.85 o 
  -1   3  15       41.02       40.22      5.90 o 
   0   3  15       38.66       42.80      4.99 o 
   1   3  15      325.95      330.36     10.99 o 
   2   3  15        4.08        3.65      5.31 o 
   3   3  15       74.43       71.00     13.91 o 
   4   3  15        3.39       -2.56      5.56 o 
  -5   4  15        0.64       -6.37      8.27 o 
  -4   4  15       60.68       61.33     10.61 o 
  -3   4  15      165.98      178.67      8.77 o 
  -2   4  15       50.24       49.35      5.82 o 
  -1   4  15      246.61      276.78     17.17 o 
   0   4  15        5.42        8.92      4.29 o 
   1   4  15      102.46       97.55      5.88 o 
   2   4  15       21.12       29.97      8.14 o 
   3   4  15       51.81       44.85      7.97 o 
  -4   5  15        0.25       -5.47      8.12 o 
  -3   5  15      147.50      134.80     11.73 o 
  -2   5  15       27.43       25.86      8.85 o 
  -1   5  15        1.80       22.45     10.53 o 
   0   5  15        2.47       -0.25      5.54 o 
   1   5  15      396.62      417.17     10.48 o 
   2   5  15        3.33        0.28      8.18 o 
   3   5  15      215.99      257.65     17.13 o 
  -3   6  15       35.20       23.39      7.05 o 
  -2   6  15       20.68       20.64      6.45 o 
  -1   6  15        4.73        7.84      6.94 o 
   0   6  15       42.58       36.31      9.50 o 
   1   6  15       65.32       63.80     11.09 o 
   2   6  15      133.94      147.63     15.31 o 
  -5   0  16      153.68      135.17     12.17 o 
  -4   0  16      584.87      589.60     20.74 o 
  -3   0  16       86.74      109.55     10.49 o 
  -2   0  16       87.25      126.63     11.75 o 
  -1   0  16      146.35      126.31     11.35 o 
   0   0  16       19.54       14.93      8.18 o 
   1   0  16        0.08       -1.51      8.34 o 
   2   0  16      404.31      400.30     15.43 o 
   3   0  16       72.83       72.97     11.19 o 
   4   0  16      131.17      161.46     13.81 o 
  -5   1  16       26.12        8.73      4.56 o 
  -4   1  16       17.93       27.26      7.56 o 
  -3   1  16       82.56      105.39     14.40 o 
  -2   1  16       38.39       46.80      7.79 o 
  -1   1  16       20.64       11.13      5.19 o 
   0   1  16       35.22       35.63      5.93 o 
   1   1  16        0.44        2.63      5.51 o 
   2   1  16        8.16        7.44      5.70 o 
   3   1  16        4.53       12.67      5.56 o 
  -5   2  16       42.38       45.76      6.95 o 
  -4   2  16      351.24      406.15     12.30 o 
  -3   2  16       34.52       49.73      6.50 o 
  -2   2  16       62.85       63.32      9.95 o 
  -1   2  16      197.94      194.04      9.05 o 
   0   2  16      134.62      128.30      8.34 o 
   1   2  16       22.80       34.52      5.22 o 
   2   2  16      127.20      104.28     11.95 o 
   3   2  16       47.35       56.06      7.77 o 
  -4   3  16       42.64       51.66     18.57 o 
  -3   3  16      219.26      231.80     17.74 o 
  -2   3  16        4.23        7.17      8.26 o 
  -1   3  16       99.74       97.56     11.83 o 
   0   3  16        4.10        1.52      5.04 o 
   1   3  16       19.56       21.98      6.58 o 
   2   3  16        0.56        6.45      6.29 o 
   3   3  16      185.21      191.26     28.59 o 
  -4   4  16       91.96       78.47     11.04 o 
  -3   4  16       17.30       10.27     13.06 o 
  -2   4  16        9.40       10.45      6.04 o 
  -1   4  16      219.27      265.37     10.62 o 
   0   4  16      192.91      207.25      9.62 o 
   1   4  16      239.41      261.50     11.07 o 
   2   4  16       38.78       41.84      7.01 o 
  -3   5  16      159.31      162.88     12.89 o 
  -2   5  16        0.09        8.01      7.14 o 
  -1   5  16        4.33       18.18      5.28 o 
   0   5  16      123.59      126.02     14.35 o 
   1   5  16       57.01       36.64      6.32 o 
  -4   1  17        3.25       39.35     26.74 o 
  -3   1  17      244.24      252.65     18.24 o 
  -2   1  17        3.98        3.18      9.88 o 
  -1   1  17        0.64       -5.10      5.10 o 
   0   1  17       37.46       28.47      5.85 o 
   1   1  17       25.54       34.70      8.17 o 
   2   1  17       49.55       49.16      7.15 o 
  -3   2  17        0.03        3.15      5.14 o 
  -2   2  17       43.45       46.83      9.57 o 
  -1   2  17       39.82       41.89      7.43 o 
   0   2  17      106.67       92.97      7.70 o 
   1   2  17       70.78       86.09     27.06 o 
   2   2  17       82.23      111.30      8.96 o 
  -3   3  17      436.53      461.40     32.49 o 
  -2   3  17      176.58      212.78     10.27 o 
  -1   3  17        0.04       -2.94      6.00 o 
   0   3  17      255.92      270.15     11.03 o 
   1   3  17       21.71       12.84      7.17 o 
  -2   4  17       87.72      106.28     20.52 o 
  -1   4  17        2.39        5.52      6.26 o 
   0   4  17        0.43       26.34     24.36 o 
  -2   0  18       85.39       95.84     10.13 o 
  -1   0  18       79.53       72.38      9.96 o 
   0   0  18       28.15       35.99      9.33 o 
  -2   1  18        6.48        8.51      5.57 o 
  -1   1  18        1.60       -5.20      9.07 o 
   0   1  18       93.26      103.77      8.48 o 
  -1   2  18      113.80       95.86      7.83 o 
                                                 
